# Supplementary material for: μ-Cyanido-1:2κ2 N:C-tricyanido-2κ3 C-(rac-5,5,7,12,12,14-hexa­methyl-1,4,8,11-tetra­aza­cyclo­tetra­decane-1κ4 N,N′,N′′,N′′′)dinickel(II) N,N-di­methyl­formamide monosolvate hemi­hydrate
Source: Acta Crystallogr Sect E Struct Rep Online. 2010 Oct 30;66(Pt 11):m1467. doi: 10.1107/S1600536810042625 (PMC3008996; doi:10.1107/S1600536810042625)
Supplement: Supplementary file 2 [file e-66-m1467-Isup2.hkl]

# 
# h,k,l, Fc-squared, Fo-squared, sigma(Fo-squared) and status flag 
# 
data_I
_shelx_title '  P21/n' 
_shelx_refln_list_code          4 
_shelx_F_calc_maximum      250.79 
_exptl_crystal_F_000      1252.00 
_reflns_d_resolution_high  0.7823 
 
loop_ 
 _symmetry_equiv_pos_as_xyz 
 'x, y, z' 
 '-x+1/2, y+1/2, -z+1/2' 
 '-x, -y, -z' 
 'x-1/2, -y-1/2, z-1/2' 
 
_cell_length_a    10.0122 
_cell_length_b    10.2109 
_cell_length_c    28.3246 
_cell_angle_alpha  90.000 
_cell_angle_beta   91.468 
_cell_angle_gamma  90.000 
 
_shelx_F_squared_multiplier     1.000 
 
loop_ 
 _refln_index_h 
 _refln_index_k 
 _refln_index_l 
 _refln_F_squared_calc 
 _refln_F_squared_meas 
 _refln_F_squared_sigma 
 _refln_observed_status 
   2   0   0     2583.77     2011.05     57.42 o 
   4   0   0    19152.82    20579.59    466.09 o 
   6   0   0    14428.64    13319.42    329.58 o 
   8   0   0      916.43      958.15     71.27 o 
  10   0   0     1434.06     1379.20     94.89 o 
  12   0   0     1813.31     2179.62    131.30 o 
   1   1   0    30771.20    34405.16    675.21 o 
   2   1   0    10475.35    11244.85    127.76 o 
   3   1   0     6730.43     7387.34     88.62 o 
   4   1   0    14870.66    15526.57    206.16 o 
   5   1   0     4021.34     3695.60    185.79 o 
   6   1   0       31.29       15.78     19.99 o 
   9   1   0       78.29       15.45     34.83 o 
  10   1   0       62.47       50.53     35.06 o 
  11   1   0     1176.58     1211.52     67.59 o 
  12   1   0        1.42       -1.68     48.33 o 
   0   2   0     3256.30     3336.85     86.12 o 
   1   2   0    19937.34    20830.95    325.20 o 
   2   2   0     8295.30     9311.60    124.80 o 
   3   2   0    11216.17    12501.18    164.92 o 
   4   2   0       53.67       96.05     10.00 o 
   5   2   0      382.26      427.18     24.71 o 
   6   2   0     2855.53     2800.37     60.46 o 
   7   2   0     4389.62     4330.30     84.71 o 
   8   2   0      226.00      177.57     65.41 o 
   9   2   0     2393.09     2500.87     84.50 o 
  10   2   0        2.45      -33.72     36.95 o 
  11   2   0       21.52       56.47     42.77 o 
  12   2   0       28.92      127.70     53.23 o 
   1   3   0     2260.90     2729.98     57.62 o 
   2   3   0     1692.11     1447.41     40.22 o 
   3   3   0      695.75      810.38     24.13 o 
   4   3   0      156.10      137.63     13.41 o 
   5   3   0     5531.63     5443.62     75.33 o 
   6   3   0     1648.73     1676.21     48.23 o 
   7   3   0     1096.31     1143.43     59.98 o 
   8   3   0      562.53      625.06     39.23 o 
   9   3   0       76.47       62.04     35.68 o 
  10   3   0       60.52       72.23     39.76 o 
  11   3   0      358.37      339.07     54.63 o 
  12   3   0      192.81      111.47     55.51 o 
   0   4   0      491.00      612.91     40.49 o 
   1   4   0       12.33       31.46     15.44 o 
   2   4   0    12101.96    13392.88    224.45 o 
   3   4   0     2625.42     2761.86     45.53 o 
   4   4   0      443.07      446.77     19.56 o 
   5   4   0      581.25      530.48     23.39 o 
   6   4   0       76.16       54.06     23.83 o 
   7   4   0      904.65      900.32     41.30 o 
   8   4   0      534.98      486.00     38.46 o 
   9   4   0       17.32      -14.99     29.11 o 
  10   4   0       35.64       48.53     44.63 o 
  11   4   0       24.16      -73.01     73.01 o 
  12   4   0       77.71       58.42     70.73 o 
   1   5   0      999.16     1083.04     40.24 o 
   2   5   0      980.65     1365.04     46.23 o 
   3   5   0        8.32        7.54     12.52 o 
   4   5   0     2253.55     2068.88     41.90 o 
   5   5   0       30.39       39.60     21.62 o 
   6   5   0      906.38      959.37     59.60 o 
   7   5   0      453.38      440.16     36.46 o 
   8   5   0      959.03      956.32     44.78 o 
   9   5   0       60.42       16.96     30.92 o 
  10   5   0      769.80      876.26    104.03 o 
  11   5   0       65.04       86.66     73.28 o 
   0   6   0     8966.89     9247.80    241.18 o 
   1   6   0       13.43       42.52     43.60 o 
   2   6   0      274.45      303.37     56.21 o 
   3   6   0     2665.60     2664.14     74.12 o 
   4   6   0     2609.47     2589.14     50.47 o 
   5   6   0      707.62      647.79     35.32 o 
   6   6   0     2606.80     2630.52     69.26 o 
   7   6   0      690.26      635.75     55.20 o 
   8   6   0     1241.85     1043.12     51.26 o 
   9   6   0     2028.88     2026.21     81.99 o 
  10   6   0      653.73      631.39     64.30 o 
  11   6   0      243.30      132.63     74.82 o 
   1   7   0     5200.72     4838.03    109.07 o 
   2   7   0     1315.86     1325.40     93.69 o 
   3   7   0      551.51      582.72     41.71 o 
   4   7   0      287.96      260.57     25.58 o 
   5   7   0     3957.11     3854.16     82.59 o 
   6   7   0       77.12       85.77     27.50 o 
   7   7   0     4654.44     4569.38     98.18 o 
   8   7   0       77.09      164.78     40.68 o 
   9   7   0       27.97        2.56     42.04 o 
  10   7   0      237.10      262.75     65.88 o 
   0   8   0      136.89      204.50     48.32 o 
   1   8   0     2124.14     2131.06     72.01 o 
   2   8   0      151.79      193.51     36.28 o 
   3   8   0     4057.73     3938.23    160.64 o 
   4   8   0      589.53      477.61     37.43 o 
   5   8   0      415.79      470.70     70.93 o 
   6   8   0      254.37      370.07     47.16 o 
   7   8   0     1724.98     1778.62     75.22 o 
   8   8   0      267.67      307.74     50.61 o 
   9   8   0     2917.41     3015.54    105.32 o 
  10   8   0      660.81      769.48     76.34 o 
   1   9   0      811.91      877.17     65.61 o 
   2   9   0     3144.79     3259.36     94.16 o 
   3   9   0      147.01      150.49     29.80 o 
   4   9   0     1326.50     1196.40     49.05 o 
   5   9   0      239.26      362.60     47.01 o 
   6   9   0       35.86       50.60     39.68 o 
   7   9   0      906.78      908.09     63.80 o 
   8   9   0     1081.98     1022.92    125.27 o 
   9   9   0       72.06      -11.40     47.37 o 
   0  10   0     2018.42     1986.15    104.26 o 
   1  10   0        0.64       12.90     36.66 o 
   2  10   0      835.56      766.96     73.21 o 
   3  10   0      112.54       67.58     50.12 o 
   4  10   0      130.37      124.68     40.74 o 
   5  10   0      137.08      245.43     94.59 o 
   6  10   0      923.20      896.84     61.12 o 
   7  10   0       39.10      -38.05     42.97 o 
   8  10   0      176.17      183.54     53.34 o 
   1  11   0      285.16      410.95     76.02 o 
   2  11   0        5.33        7.43     58.82 o 
   3  11   0       50.95       39.42     56.01 o 
   4  11   0       11.95      -12.91     39.48 o 
   5  11   0        0.92      -32.16     42.00 o 
   6  11   0        4.91      -10.97     45.29 o 
   2  12   0        2.48       -4.43     42.80 o 
   3  12   0        1.47       33.33     63.91 o 
   4  12   0      117.39      -16.86     67.59 o 
   5  12   0        8.36       -7.43     72.07 o 
   1  13   0      990.70      808.78     88.40 o 
 -11   0   1      313.08      380.64     76.82 o 
  -9   0   1     2397.28     2313.12    111.22 o 
  -7   0   1     4036.88     3939.79    134.44 o 
  -1   0   1     1280.51      855.09     26.57 o 
   1   0   1    31420.17    33678.45    736.31 o 
   3   0   1     6516.50     6834.42    138.59 o 
   5   0   1     6648.98     7227.05    190.05 o 
   7   0   1     4118.14     4372.02    146.08 o 
   9   0   1       79.10       48.52     44.10 o 
  11   0   1       33.48       57.48     60.49 o 
 -12   1   1       85.90       57.79     49.53 o 
  -9   1   1      869.32      746.95     95.29 o 
  -8   1   1     1214.14     1300.74     58.44 o 
  -7   1   1     2247.04     2300.52     92.98 o 
  -6   1   1      228.50      183.03     26.33 o 
  -5   1   1     9910.71     9879.45    176.28 o 
  -4   1   1     2443.19     2257.66     55.36 o 
  -3   1   1      512.18      600.74     20.47 o 
  -2   1   1       17.49       24.32      9.35 o 
  -1   1   1    30031.01    32308.17    703.48 o 
   1   1   1    24487.70    26719.50    591.70 o 
   2   1   1     5623.42     5719.75     78.98 o 
   3   1   1       35.76       32.83     10.29 o 
   4   1   1     1140.56     1216.77     27.65 o 
   5   1   1     6246.97     6657.15    125.42 o 
   6   1   1     1268.47     1204.43     46.46 o 
   7   1   1     2644.97     2365.04    126.68 o 
   8   1   1      924.59      901.50     49.51 o 
   9   1   1       66.70        4.60     33.63 o 
  10   1   1        9.77       43.81     36.36 o 
  11   1   1      546.82      589.72     91.18 o 
  12   1   1      175.47      217.63     54.97 o 
 -12   2   1      668.85      790.32     74.39 o 
 -11   2   1       17.80      -44.07     44.07 o 
 -10   2   1      292.98      298.91     47.70 o 
  -9   2   1       14.68       42.28     35.76 o 
  -8   2   1      181.48      152.51     35.16 o 
  -7   2   1      244.09      266.70     44.90 o 
  -6   2   1     4411.85     4288.00     79.81 o 
  -5   2   1      143.42      132.44     19.50 o 
  -4   2   1     1669.55     1398.71     46.55 o 
  -3   2   1     4408.04     4609.28     60.15 o 
  -2   2   1    17917.51    20170.62    312.29 o 
  -1   2   1    25193.39    29323.28    452.77 o 
   0   2   1     2485.81     2832.44     53.45 o 
   1   2   1      889.84      997.91     27.70 o 
   2   2   1      764.49      940.58     21.53 o 
   3   2   1      284.86      371.12     17.84 o 
   4   2   1    12613.17    13914.72    161.94 o 
   5   2   1     1746.06     1595.05     31.25 o 
   6   2   1     7889.66     8123.68    129.17 o 
   7   2   1     1288.71     1383.51     45.65 o 
   8   2   1      140.49       63.70     32.49 o 
   9   2   1      101.50       86.28     35.57 o 
  10   2   1      882.83      890.16     81.57 o 
  11   2   1      372.61      520.56     83.72 o 
  12   2   1      298.50      166.21     54.79 o 
 -12   3   1       38.06       96.16     55.71 o 
 -11   3   1       46.16       37.42     46.89 o 
 -10   3   1      277.56      216.31     45.30 o 
  -9   3   1      216.70      250.08     63.14 o 
  -8   3   1      786.11      732.98     40.62 o 
  -7   3   1       41.57       29.70     24.05 o 
  -6   3   1     1709.31     1803.53     50.11 o 
  -5   3   1      527.31      535.66     27.81 o 
  -4   3   1      202.25      245.85     15.04 o 
  -3   3   1      396.58      355.54     15.76 o 
  -2   3   1     4490.71     5183.28     78.26 o 
  -1   3   1    10562.99    11294.47    186.62 o 
   0   3   1      144.25      110.99     15.99 o 
   1   3   1     1102.76     1200.38     34.37 o 
   2   3   1      356.77      311.41     16.22 o 
   3   3   1    11879.79    11657.27    151.23 o 
   4   3   1     4469.78     4743.33     66.31 o 
   5   3   1     6239.87     6648.34     89.19 o 
   6   3   1      258.02      327.72     28.70 o 
   7   3   1     3088.20     3217.96     76.43 o 
   8   3   1      664.55      736.51     40.04 o 
   9   3   1     3080.94     2895.26     91.45 o 
  10   3   1      599.05      654.36     88.80 o 
  11   3   1      150.30      187.85     52.16 o 
  12   3   1       19.65      -14.39     71.47 o 
 -12   4   1        6.37      -69.53     69.53 o 
 -11   4   1        4.28      -12.63     90.47 o 
 -10   4   1      278.04      231.33     68.26 o 
  -9   4   1      461.43      511.99     43.33 o 
  -8   4   1       28.05       -0.31     26.49 o 
  -7   4   1       41.09       59.37     25.30 o 
  -6   4   1     1120.46     1102.81     41.49 o 
  -5   4   1       44.12       70.42     14.85 o 
  -4   4   1      204.50      205.92     16.15 o 
  -3   4   1      258.44      315.70     21.49 o 
  -2   4   1    13514.19    15406.27    427.65 o 
  -1   4   1       23.68       27.65     16.80 o 
   0   4   1     2940.24     3217.32     69.38 o 
   1   4   1     5202.10     6159.55    113.65 o 
   2   4   1      306.57      358.94     24.98 o 
   3   4   1     8672.88     9435.25    116.96 o 
   4   4   1     1585.70     1426.55     31.93 o 
   5   4   1     3993.23     4083.11     64.06 o 
   6   4   1      896.39      832.66     37.47 o 
   7   4   1     3395.80     3368.98     84.39 o 
   8   4   1     2444.85     2427.68     66.59 o 
   9   4   1       63.13       18.42     29.18 o 
  10   4   1      734.44      756.94    187.37 o 
  11   4   1      570.30      734.10     97.50 o 
  12   4   1       40.07      126.48     74.82 o 
 -11   5   1      444.65      313.05     80.10 o 
 -10   5   1      133.47       70.99     43.71 o 
  -9   5   1        2.45       46.97     31.73 o 
  -8   5   1      589.37      593.23     43.01 o 
  -7   5   1       32.10       37.22     26.79 o 
  -6   5   1     2031.24     1991.56     55.15 o 
  -5   5   1     4145.69     4526.52     85.72 o 
  -4   5   1      271.45      301.76     20.95 o 
  -3   5   1      109.13      129.09     23.52 o 
  -2   5   1     1161.62     1217.98     48.65 o 
  -1   5   1     1459.05     1486.14     47.19 o 
   0   5   1     3714.32     4215.88     89.14 o 
   1   5   1     2879.71     2814.89     67.34 o 
   2   5   1      414.65      276.77     27.17 o 
   3   5   1      839.01      950.89     27.69 o 
   4   5   1     3189.52     3310.06     55.73 o 
   5   5   1      568.04      558.06     26.45 o 
   6   5   1     2729.89     2673.10     65.61 o 
   7   5   1     2394.38     2372.30     64.14 o 
   8   5   1      513.50      485.22     40.69 o 
   9   5   1        0.41       21.24     31.58 o 
  10   5   1      894.04      912.89     62.24 o 
  11   5   1      154.94      275.44     77.43 o 
 -11   6   1      205.72      151.44     73.41 o 
 -10   6   1      417.37      528.16     70.80 o 
  -9   6   1     2369.11     2324.90     71.81 o 
  -8   6   1        7.50       57.88     30.45 o 
  -7   6   1      109.57       83.05     27.80 o 
  -6   6   1     1057.96     1032.67     50.94 o 
  -5   6   1      286.53      274.47     29.37 o 
  -4   6   1     2123.62     2274.63     47.01 o 
  -3   6   1     6265.31     6399.54    105.76 o 
  -2   6   1       50.78      102.20     24.63 o 
  -1   6   1      686.35      687.39     37.05 o 
   0   6   1     1435.96     1623.31     54.01 o 
   1   6   1     1907.51     2020.86     60.03 o 
   2   6   1      851.18      780.93     40.37 o 
   3   6   1     3239.62     3057.85     62.79 o 
   4   6   1       58.40       99.13     19.17 o 
   5   6   1       13.04       13.24     24.23 o 
   6   6   1     1058.50     1100.27     44.93 o 
   7   6   1     1872.35     1798.08     57.18 o 
   8   6   1      940.38      829.89     53.57 o 
   9   6   1      313.60      314.42     50.29 o 
  10   6   1        0.07       -1.44     42.94 o 
  11   6   1        8.20       24.84     49.33 o 
 -10   7   1     1731.20     1652.80     81.17 o 
  -9   7   1       44.95      -15.19     39.88 o 
  -8   7   1     2995.03     2769.40    193.43 o 
  -7   7   1      760.33      789.83     43.72 o 
  -6   7   1        0.76      -25.79     25.79 o 
  -5   7   1      564.15      645.70     38.75 o 
  -4   7   1     5286.65     5206.51     82.41 o 
  -3   7   1     1479.33     1587.00     59.92 o 
  -2   7   1     6181.50     6304.05    133.93 o 
  -1   7   1     2290.35     2264.95     69.42 o 
   0   7   1      600.09      567.07     39.41 o 
   1   7   1       73.47      140.93     46.11 o 
   2   7   1     3048.37     2865.01     88.43 o 
   3   7   1        3.19       -5.27     19.77 o 
   4   7   1     2699.43     2778.61     55.72 o 
   5   7   1     2982.04     2792.23     68.38 o 
   6   7   1        0.20      -25.59     48.97 o 
   7   7   1        7.75       53.41     35.98 o 
   8   7   1     3272.52     3266.21    101.78 o 
   9   7   1       95.22       84.04     43.13 o 
  10   7   1      737.62      810.96     71.82 o 
 -10   8   1      468.05      539.88     65.11 o 
  -9   8   1      279.05      417.11     58.39 o 
  -8   8   1      215.46      167.47     45.07 o 
  -7   8   1        7.57       -2.97     35.31 o 
  -6   8   1     4662.27     4374.39     94.23 o 
  -5   8   1     1237.24     1078.13     49.23 o 
  -4   8   1     1446.13     1396.75     49.18 o 
  -3   8   1      173.44      234.41     37.83 o 
  -2   8   1     1073.33      973.84     55.51 o 
  -1   8   1      969.59      985.18     72.54 o 
   0   8   1     1897.21     1845.10     66.18 o 
   1   8   1     1010.90      960.28     50.42 o 
   2   8   1      865.00      809.88     71.30 o 
   3   8   1      142.02      188.40     28.60 o 
   4   8   1      791.94      804.15     33.47 o 
   5   8   1       37.31       28.91     32.12 o 
   6   8   1     3863.18     3671.85    105.26 o 
   7   8   1      235.25      423.34     86.69 o 
   8   8   1       39.83       20.01     39.76 o 
   9   8   1      205.03      328.18     69.96 o 
  10   8   1      404.20      415.20     90.31 o 
  -9   9   1       11.39      -46.19     46.19 o 
  -8   9   1      874.75      987.95     64.46 o 
  -7   9   1     1596.48     1406.45     71.97 o 
  -6   9   1      387.47      345.06     47.45 o 
  -5   9   1     1965.68     1791.80     71.99 o 
  -4   9   1        2.87       29.25     27.23 o 
  -3   9   1      718.51      782.53     85.89 o 
  -2   9   1     2828.96     2737.68     86.35 o 
  -1   9   1     2055.03     2033.71     72.11 o 
   0   9   1      914.41      960.80     54.97 o 
   1   9   1     2521.27     2434.57     79.62 o 
   2   9   1      906.64      901.26     75.69 o 
   3   9   1      260.71      217.65     44.58 o 
   4   9   1      490.63      666.94     54.64 o 
   5   9   1     2447.65     2372.54     83.66 o 
   6   9   1      208.26      216.34     46.09 o 
   7   9   1      694.02      765.55     65.97 o 
   8   9   1      224.76      293.86     77.83 o 
   9   9   1      552.95      611.92     89.57 o 
  -8  10   1      159.03      171.06     59.02 o 
  -7  10   1       84.30       89.30     47.68 o 
  -6  10   1       14.31       21.43     57.88 o 
  -5  10   1        3.70       32.17     37.68 o 
  -4  10   1      215.48      176.52     41.50 o 
  -3  10   1     1465.00     1291.77     66.22 o 
  -2  10   1      673.10      719.47     53.18 o 
  -1  10   1        6.85       53.39     49.42 o 
   0  10   1        6.70        6.22     34.59 o 
   1  10   1     1313.82     1346.24     90.54 o 
   2  10   1      201.07      181.16     40.40 o 
   3  10   1      182.62      192.47     70.13 o 
   4  10   1      766.10      850.20     60.91 o 
   5  10   1       65.81      126.19     41.62 o 
   6  10   1       81.67       93.10     46.34 o 
   7  10   1       18.04        4.13     57.32 o 
   8  10   1      820.28      943.71     76.96 o 
  -6  11   1       64.94       15.19     63.57 o 
  -5  11   1        3.34      -15.32     66.12 o 
  -4  11   1      343.67      424.60     76.42 o 
  -3  11   1      551.59      647.91     83.65 o 
  -2  11   1       53.16       97.90     59.89 o 
  -1  11   1       38.49       61.53    105.90 o 
   0  11   1     1823.89     1721.80     74.93 o 
   1  11   1      245.43      366.45     77.83 o 
   2  11   1      180.76      229.88     88.90 o 
   3  11   1      392.47      641.62     86.06 o 
   4  11   1       28.85       52.97     44.67 o 
   5  11   1       43.00       64.67     93.35 o 
   6  11   1      172.31      180.99     52.33 o 
  -5  12   1      136.55       95.83     76.56 o 
  -4  12   1      693.38      907.62    104.13 o 
  -3  12   1      218.40      215.48     76.35 o 
  -2  12   1       79.48       -1.47     57.68 o 
   1  12   1      740.04      905.31     72.38 o 
   2  12   1      140.87      153.43     48.48 o 
   3  12   1       56.73       57.01     71.67 o 
   4  12   1       12.47        1.61     66.38 o 
   5  12   1      402.16      430.76     88.27 o 
   0  13   1      107.05      116.51     67.92 o 
 -12   0   2      631.35      696.22     96.83 o 
 -10   0   2     1644.72     1635.90     99.37 o 
  -8   0   2        6.85      -30.25     30.25 o 
  -6   0   2     6296.52     3198.19    110.82 o 
  -4   0   2    20043.25    20875.57    474.32 o 
  -2   0   2      830.52      896.98     36.40 o 
   2   0   2    10759.73    11053.06    246.43 o 
   4   0   2    10190.37    11591.12    192.51 o 
   6   0   2      290.37      228.60     39.48 o 
   8   0   2      813.47      681.03     63.04 o 
  10   0   2      252.69      281.46     68.86 o 
  12   0   2      116.87      103.19     71.47 o 
 -12   1   2       17.17       56.90     46.84 o 
 -11   1   2      386.59      394.53     54.88 o 
 -10   1   2       13.72       -7.95     37.21 o 
  -9   1   2        8.35      -14.71     31.11 o 
  -8   1   2     3788.10     3857.87    101.38 o 
  -7   1   2     1474.55     1448.90     56.66 o 
  -6   1   2     1033.18      928.59     42.80 o 
  -5   1   2     1217.76     1113.07     41.47 o 
  -4   1   2     1111.43     1007.60     28.76 o 
  -3   1   2       31.96       20.39      9.44 o 
  -2   1   2    14653.94    16654.42    258.22 o 
  -1   1   2    10445.80    12354.19    190.92 o 
   0   1   2     1514.15     1393.40     24.18 o 
   2   1   2      686.19      766.04     19.48 o 
   3   1   2     2217.10     2195.39     42.12 o 
   4   1   2     1320.68     1380.82     26.93 o 
   5   1   2     3424.07     3503.18     63.87 o 
   6   1   2       23.72        4.64     17.12 o 
   7   1   2        3.38       14.29     24.65 o 
   8   1   2       62.69       37.01     29.59 o 
   9   1   2      469.72      452.06     46.47 o 
  10   1   2       38.57       15.31     36.76 o 
  11   1   2      287.15      311.97     52.10 o 
  12   1   2       37.78       85.58     65.01 o 
 -12   2   2       26.41       40.24     53.86 o 
 -11   2   2       69.66       62.77     66.92 o 
 -10   2   2     1070.49     1111.65     63.36 o 
  -9   2   2     1036.57     1137.14     59.56 o 
  -8   2   2     1989.45     1986.83     71.65 o 
  -7   2   2      531.90      597.84     42.98 o 
  -6   2   2      404.58      325.08     27.72 o 
  -5   2   2      275.01      230.50     21.35 o 
  -4   2   2    11803.08    12482.89    171.52 o 
  -3   2   2     3941.72     3922.51     63.54 o 
  -2   2   2    50420.82    55636.74    684.67 o 
  -1   2   2       77.47      208.17     31.25 o 
   1   2   2     1218.66     1142.49     34.72 o 
   2   2   2    56346.64    61829.93    663.42 o 
   3   2   2    21437.63    21942.38    244.41 o 
   4   2   2     7875.43     7971.51     99.41 o 
   5   2   2     1850.09     1931.69     35.85 o 
   6   2   2      410.54      423.82     28.38 o 
   7   2   2      534.83      590.39     43.02 o 
   8   2   2     1226.75     1292.12     96.70 o 
   9   2   2       33.88      -14.47     29.18 o 
  10   2   2     1099.51     1080.77    168.74 o 
  11   2   2      118.00      122.17     47.60 o 
  12   2   2       21.25      -64.43     72.31 o 
 -12   3   2      368.58      337.64     63.86 o 
 -11   3   2      139.38      178.56     54.00 o 
 -10   3   2      473.97      604.10     58.76 o 
  -9   3   2        9.50       35.35     32.88 o 
  -8   3   2      307.06      271.72     47.41 o 
  -7   3   2       40.64       28.06     23.75 o 
  -6   3   2     9236.21     9022.43    140.18 o 
  -5   3   2       15.81      -14.96     14.96 o 
  -4   3   2      629.04      515.76     22.68 o 
  -3   3   2     6719.26     6567.05     98.26 o 
  -2   3   2     1560.54     1431.53     32.18 o 
  -1   3   2      821.68      802.36     28.85 o 
   0   3   2     2975.42     3092.39     85.36 o 
   1   3   2     6917.21     7861.55    135.61 o 
   2   3   2      455.62      560.55     23.29 o 
   3   3   2     1169.45     1329.23     30.75 o 
   4   3   2     3164.30     2928.78     54.31 o 
   5   3   2      303.87      372.36     20.67 o 
   6   3   2    18008.26    18444.52    254.03 o 
   7   3   2       91.61      131.92     25.80 o 
   8   3   2      103.22      108.43     27.68 o 
   9   3   2       71.66      141.56     31.30 o 
  10   3   2      993.25     1039.13    150.94 o 
  11   3   2        0.73      -33.61     46.65 o 
  12   3   2      935.50      619.80    106.60 o 
 -12   4   2       37.33      123.15     62.23 o 
 -11   4   2     1198.54     1232.72    162.01 o 
 -10   4   2      744.25      681.67     64.33 o 
  -9   4   2     1250.74     1236.62    142.40 o 
  -8   4   2     1106.51     1065.56     46.15 o 
  -7   4   2     3663.44     3659.59     80.14 o 
  -6   4   2      107.20       93.15     24.27 o 
  -5   4   2    12998.40    12696.55    182.87 o 
  -4   4   2      642.30      521.82     20.15 o 
  -3   4   2     2822.90     3555.63     64.11 o 
  -2   4   2     7150.32     7598.53    138.72 o 
  -1   4   2    11255.40    12271.55    272.26 o 
   0   4   2      609.34      700.89     29.38 o 
   1   4   2     9764.91    10453.83    187.01 o 
   2   4   2     5535.67     5994.81     91.56 o 
   3   4   2       56.59       79.15     14.98 o 
   4   4   2     8994.20     8989.64    114.47 o 
   5   4   2    15383.32    15657.74    187.83 o 
   6   4   2     1334.73     1327.27     44.43 o 
   7   4   2     1149.90     1082.28     43.46 o 
   8   4   2     3781.80     3703.75     97.87 o 
   9   4   2      353.66      312.55     37.72 o 
  10   4   2      735.74      751.08     60.96 o 
  11   4   2      881.33      946.57     94.62 o 
  12   4   2      163.43      184.09     82.78 o 
 -11   5   2       76.53      -12.11     63.91 o 
 -10   5   2      872.61     1013.22     68.57 o 
  -9   5   2     2720.71     2679.73     75.94 o 
  -8   5   2      777.08      786.18     42.05 o 
  -7   5   2     1419.66     1523.78     57.33 o 
  -6   5   2     1062.02     1135.94     43.81 o 
  -5   5   2     1902.54     2034.42     53.36 o 
  -4   5   2     1802.90     1921.43     39.65 o 
  -3   5   2     6832.62     6680.40    105.51 o 
  -2   5   2     3292.78     3814.82    100.24 o 
  -1   5   2     6455.70     6732.30    128.21 o 
   0   5   2       20.03       90.50     20.66 o 
   1   5   2     1784.11     1593.38     48.76 o 
   2   5   2     1521.37     1739.83     41.86 o 
   3   5   2     9854.66     9766.65    143.40 o 
   4   5   2      139.30      130.72     17.15 o 
   5   5   2     1545.52     1545.71     37.38 o 
   6   5   2      226.37      290.72     31.78 o 
   7   5   2     1365.04     1355.88     48.44 o 
   8   5   2       32.43       69.08     31.22 o 
   9   5   2     3281.96     3214.89    108.71 o 
  10   5   2       33.09       79.01     43.56 o 
  11   5   2      203.19      160.00     71.60 o 
 -11   6   2      130.73       40.08     73.68 o 
 -10   6   2      173.58      164.86     48.95 o 
  -9   6   2      212.63      183.35     37.79 o 
  -8   6   2     2351.77     2213.92     66.59 o 
  -7   6   2      447.15      426.25     37.95 o 
  -6   6   2      681.49      638.44     37.11 o 
  -5   6   2      206.93      190.10     28.28 o 
  -4   6   2       33.55       97.09     18.39 o 
  -3   6   2      850.05      818.63     34.26 o 
  -2   6   2     3246.44     3077.20     78.68 o 
  -1   6   2     3237.19     2940.49     86.19 o 
   0   6   2     1504.65     1533.58     70.06 o 
   1   6   2        4.59       31.13     22.12 o 
   2   6   2       10.92        1.63     20.93 o 
   3   6   2      496.08      468.74     33.26 o 
   4   6   2     1381.46     1446.25     37.57 o 
   5   6   2     3753.97     3644.31     79.28 o 
   6   6   2      186.61      150.41     28.02 o 
   7   6   2      256.28      252.67     32.79 o 
   8   6   2      610.66      710.95     57.91 o 
   9   6   2      871.00      772.09     57.90 o 
  10   6   2      274.85      284.19     54.44 o 
  11   6   2      913.57     1014.43     75.11 o 
 -10   7   2      141.76      149.20    111.52 o 
  -9   7   2        3.70       21.96     40.66 o 
  -8   7   2      567.41      642.67     56.08 o 
  -7   7   2     2325.63     2262.37     66.55 o 
  -6   7   2      303.09      344.90     35.22 o 
  -5   7   2     1773.28     1651.19     52.14 o 
  -4   7   2      911.57      836.71     32.16 o 
  -3   7   2       37.95       25.61     22.16 o 
  -2   7   2     1040.50      956.63     47.06 o 
  -1   7   2      966.34      963.13     47.40 o 
   0   7   2     3436.71     3577.74     90.10 o 
   1   7   2     2895.46     3119.49     82.56 o 
   2   7   2      280.49      295.31     35.27 o 
   3   7   2        9.15       26.34     21.63 o 
   4   7   2       82.29       66.26     20.54 o 
   5   7   2      368.77      446.47     36.96 o 
   6   7   2      471.96      446.95     47.05 o 
   7   7   2      193.91      202.84     41.49 o 
   8   7   2      522.39      513.53     55.35 o 
   9   7   2       77.57       67.35     43.00 o 
  10   7   2       35.65       -9.85     46.71 o 
 -10   8   2        0.67      -33.54     47.84 o 
  -9   8   2     1287.74     1286.48     72.01 o 
  -8   8   2       84.21       91.34     42.00 o 
  -7   8   2     1253.26     1231.74     62.55 o 
  -6   8   2       31.91       79.32     32.78 o 
  -5   8   2     1166.97     1255.57     48.89 o 
  -4   8   2        0.07      -17.65     22.64 o 
  -3   8   2     1616.03     1648.96     51.86 o 
  -2   8   2       27.38        2.03     30.81 o 
  -1   8   2     1048.82     1087.90     54.70 o 
   0   8   2     1088.65     1292.49     57.21 o 
   1   8   2      207.24      175.59     33.34 o 
   2   8   2        5.21        9.33     23.27 o 
   3   8   2      658.28      628.88     45.61 o 
   4   8   2      141.82      126.66     22.79 o 
   5   8   2       75.69       83.03     34.00 o 
   6   8   2       53.49       53.32     35.34 o 
   7   8   2        1.18      -32.51     36.24 o 
   8   8   2        2.06      -61.47     61.47 o 
   9   8   2      168.33      158.14     47.64 o 
  10   8   2      433.62      554.74    109.51 o 
  -9   9   2       12.04      -44.97     51.80 o 
  -8   9   2      160.08      155.63     48.62 o 
  -7   9   2      194.58      202.77     43.79 o 
  -6   9   2      350.81      304.57     46.28 o 
  -5   9   2      855.33      820.69     47.78 o 
  -4   9   2     2409.30     2218.71     62.81 o 
  -3   9   2      512.48      561.72     54.20 o 
  -2   9   2      108.07      201.11     68.02 o 
  -1   9   2       51.72       50.68     29.89 o 
   0   9   2      204.24      234.98     39.11 o 
   1   9   2      121.28      214.27     36.78 o 
   2   9   2     1869.00     1825.01     56.42 o 
   3   9   2      668.12      689.14     48.48 o 
   4   9   2        8.53       16.13     33.97 o 
   5   9   2      367.51      405.16     50.09 o 
   6   9   2      558.54      598.09     58.50 o 
   7   9   2      448.69      519.62     59.81 o 
   8   9   2      429.94      521.71     63.96 o 
   9   9   2      223.77      289.34     60.22 o 
  -8  10   2      139.94      179.93     52.26 o 
  -7  10   2      703.76      697.28     69.46 o 
  -6  10   2      388.11      406.94     52.51 o 
  -5  10   2     1215.77     1114.66     63.12 o 
  -4  10   2       18.45        0.68     45.30 o 
  -3  10   2       16.37       20.78     28.51 o 
  -2  10   2      731.85      730.49     70.73 o 
  -1  10   2     2540.38     2588.89     87.18 o 
   0  10   2       63.33       83.73     36.79 o 
   1  10   2     2322.93     2457.94     83.86 o 
   2  10   2       15.27       -8.81     31.75 o 
   3  10   2       30.13       34.86     72.54 o 
   4  10   2        8.41       10.54     56.85 o 
   5  10   2     1710.77     1752.99    245.29 o 
   6  10   2      183.47      189.92     47.70 o 
   7  10   2      935.12     1012.87     77.74 o 
   8  10   2       13.26       84.03     52.59 o 
  -6  11   2      734.00      833.21    106.33 o 
  -5  11   2      475.27      570.28     92.62 o 
  -4  11   2      554.89      667.12     89.27 o 
  -3  11   2     2267.83     2070.21    116.64 o 
  -2  11   2      560.41      752.52     62.08 o 
  -1  11   2      790.29      943.97     68.80 o 
   0  11   2      712.63      789.91     81.84 o 
   1  11   2      673.93      845.77     67.31 o 
   2  11   2      631.44      695.03     63.53 o 
   3  11   2     2524.06     2444.15    133.97 o 
   4  11   2      540.60      727.16     65.32 o 
   5  11   2      465.74      373.86     57.99 o 
   6  11   2      426.22      466.00     63.74 o 
  -5  12   2        3.11      -11.31     71.07 o 
  -4  12   2     1407.38     1103.36     99.04 o 
  -3  12   2      117.26      227.39     69.73 o 
   0  12   2       23.02       29.24     61.36 o 
   1  12   2        2.13       34.97     43.37 o 
   2  12   2     1248.17     1343.78     75.18 o 
   3  12   2       11.28        5.62     70.33 o 
   4  12   2     1507.72     1738.42    124.94 o 
   0  13   2      188.92      105.87     72.94 o 
 -11   0   3      334.45       93.08     49.65 o 
  -9   0   3     1653.15     1104.10     79.23 o 
  -7   0   3     1500.61     1332.16     77.09 o 
  -5   0   3     1496.18     1488.41     68.53 o 
  -3   0   3     1532.41     1430.54     33.83 o 
  -1   0   3    10946.44    10216.12    164.52 o 
   1   0   3      182.08      221.25     12.10 o 
   3   0   3       42.22       40.35     11.29 o 
   5   0   3     1240.66     1146.39     57.28 o 
   7   0   3       29.21       29.71     34.53 o 
   9   0   3       11.85       23.35     43.70 o 
  11   0   3      238.64      151.71     64.44 o 
 -12   1   3      211.74      211.58     63.41 o 
 -11   1   3       62.23       65.15     43.09 o 
 -10   1   3     1377.13     1422.90     68.68 o 
  -9   1   3      806.46      785.71     50.70 o 
  -8   1   3      135.63      127.65     36.37 o 
  -7   1   3       95.80       77.35     40.25 o 
  -4   1   3      167.29      191.66     28.71 o 
  -3   1   3     2440.78     1267.04     50.32 o 
  -2   1   3     6346.88     6934.31     95.32 o 
  -1   1   3     3487.21     3519.36     39.45 o 
   0   1   3    20130.04    21185.74    288.83 o 
   1   1   3     1916.87     1203.87     38.88 o 
   2   1   3     4040.65     3825.60    157.77 o 
   3   1   3        9.83       10.82      9.42 o 
   4   1   3      398.48      405.54     16.59 o 
   5   1   3       48.31       42.19     15.19 o 
   6   1   3      163.68      164.16     30.78 o 
   7   1   3       11.83       -6.70     25.97 o 
   8   1   3       22.05       18.16     28.79 o 
   9   1   3     1430.02     1454.67    122.80 o 
  10   1   3      809.55      890.31     57.95 o 
  11   1   3      278.85      413.65     78.09 o 
  12   1   3       52.06       59.87     71.37 o 
 -12   2   3        1.59       37.46     63.04 o 
 -11   2   3     1557.80     1554.80     78.22 o 
 -10   2   3      217.62      176.96     43.36 o 
  -9   2   3       26.66       16.84     42.63 o 
  -8   2   3      389.68      505.59     47.14 o 
  -7   2   3     8898.79     8961.04    176.78 o 
  -6   2   3       14.58        2.85     22.83 o 
  -5   2   3    13783.06    13348.80    186.63 o 
  -4   2   3     1177.67     1187.58     32.63 o 
  -3   2   3        0.53        7.44     10.02 o 
  -2   2   3     5158.38     5980.49    150.20 o 
  -1   2   3    31706.62    33326.43    501.85 o 
   0   2   3     6194.73     6501.94     90.14 o 
   1   2   3    19876.99    22393.89    366.72 o 
   2   2   3      495.43      705.96     32.31 o 
   3   2   3     1034.81     1066.77     23.60 o 
   4   2   3     3751.71     3456.87    105.70 o 
   5   2   3     6186.37     5961.29     91.74 o 
   6   2   3      312.47      248.12     19.92 o 
   7   2   3     3378.26     3412.10     88.20 o 
   8   2   3      621.05      644.74     37.82 o 
   9   2   3      266.15      212.37     42.23 o 
  10   2   3       41.00       27.97     39.74 o 
  11   2   3      892.31      903.20     64.68 o 
  12   2   3       85.48      111.35     69.66 o 
 -12   3   3      203.31      252.55     84.99 o 
 -11   3   3      591.77      625.91    100.18 o 
 -10   3   3      657.90      781.07     90.91 o 
  -9   3   3     3475.79     3557.18    200.82 o 
  -8   3   3        2.63      -29.73     29.73 o 
  -7   3   3     2927.17     2642.27     65.08 o 
  -6   3   3     1278.30     1264.58     42.59 o 
  -5   3   3     1306.58     1139.22     36.87 o 
  -4   3   3       49.08       47.10     15.45 o 
  -3   3   3    10168.92    10812.18    150.03 o 
  -2   3   3    13160.75    14101.80    186.02 o 
  -1   3   3    25965.47    28719.28    447.97 o 
   1   3   3    10723.34    11855.28    159.42 o 
   2   3   3      844.62      784.25     22.79 o 
   3   3   3    15077.82    15854.96    182.71 o 
   4   3   3     3320.34     3305.01     51.73 o 
   5   3   3     4390.22     4221.73     56.44 o 
   6   3   3     1114.44     1231.97     41.91 o 
   7   3   3     2788.68     2779.64     66.16 o 
   8   3   3      165.05      170.97     29.20 o 
   9   3   3     3967.21     4213.04     92.75 o 
  10   3   3       14.23      -12.42     39.42 o 
  11   3   3      431.70      -12.11     54.54 o 
  12   3   3      130.91       43.16     64.31 o 
 -12   4   3      124.14       90.01     58.74 o 
 -11   4   3      783.47      908.34     73.69 o 
 -10   4   3     1673.36     1513.14     75.48 o 
  -9   4   3      117.43       71.17     39.13 o 
  -8   4   3     1553.76     1542.79     53.62 o 
  -7   4   3     2899.22     2665.84     66.48 o 
  -6   4   3       21.51       10.24     22.45 o 
  -5   4   3     2442.94     2523.00     57.99 o 
  -4   4   3     5749.63     5404.12     75.23 o 
  -3   4   3    12605.96    14734.62    200.27 o 
  -2   4   3     5614.03     5592.01     86.41 o 
  -1   4   3     7363.98     7821.85    176.90 o 
   0   4   3     2522.35     2379.86    309.40 o 
   1   4   3    10556.06    11692.50    161.80 o 
   2   4   3    18628.72    19447.57    287.55 o 
   3   4   3      137.65      135.62     14.43 o 
   4   4   3     7549.04     7253.95    160.34 o 
   5   4   3     7744.06     7564.74    118.30 o 
   6   4   3      231.96      226.66     43.17 o 
   7   4   3       27.87       24.15     24.53 o 
   8   4   3     2725.09     2762.33     70.83 o 
   9   4   3       88.42       67.21     30.60 o 
  10   4   3     1988.69     2171.40     98.61 o 
  11   4   3     1048.14     1035.84     99.64 o 
  12   4   3      141.84       70.47     77.22 o 
 -11   5   3       71.32       77.35     53.21 o 
 -10   5   3     1288.53     1213.40     73.99 o 
  -9   5   3      111.18      176.02     35.25 o 
  -8   5   3     1701.21     1584.68     54.83 o 
  -7   5   3      239.24      222.92     38.66 o 
  -6   5   3     6026.87     5828.34    105.20 o 
  -5   5   3      210.63      160.83     26.36 o 
  -4   5   3     3339.17     3180.70     64.87 o 
  -3   5   3        1.15       74.07     18.02 o 
  -2   5   3     1433.23     1288.61     45.82 o 
  -1   5   3      393.00      476.21     29.54 o 
   0   5   3    26653.38    27182.59    754.65 o 
   1   5   3     1552.33     1660.93     49.17 o 
   2   5   3     6195.28     6808.48    105.52 o 
   3   5   3       86.31       96.28     17.89 o 
   4   5   3     4963.07     4774.67     71.98 o 
   5   5   3      985.12      947.36     31.35 o 
   6   5   3     6111.70     6096.36    109.03 o 
   7   5   3       87.71       87.97     27.20 o 
   8   5   3      429.70      478.21     67.35 o 
   9   5   3        1.49       40.79     50.42 o 
  10   5   3     1614.03     1732.73     78.49 o 
  11   5   3       10.61      -44.31     44.31 o 
 -11   6   3      142.37      107.94     70.00 o 
 -10   6   3      488.13      428.66    107.91 o 
  -9   6   3      511.32      502.43    114.93 o 
  -8   6   3      506.55      577.95     45.59 o 
  -7   6   3      519.85      501.72     47.56 o 
  -6   6   3      133.34      106.31     26.96 o 
  -5   6   3      924.39      921.45     43.46 o 
  -4   6   3     1900.54     1924.07     52.07 o 
  -3   6   3      534.63      549.75     30.28 o 
  -2   6   3     2183.50     2415.18     69.07 o 
  -1   6   3      902.23     1020.11     43.33 o 
   0   6   3       16.55        8.51     26.87 o 
   1   6   3     1431.86     1418.85     54.51 o 
   2   6   3     2277.53     2341.50     53.16 o 
   3   6   3      758.85      720.07     30.95 o 
   4   6   3     5970.28     5737.83     85.69 o 
   5   6   3      546.35      571.78     36.37 o 
   6   6   3      141.13      109.94     27.96 o 
   7   6   3       46.42       96.25     34.95 o 
   8   6   3      490.70      471.89     51.97 o 
   9   6   3      747.85      822.93     64.59 o 
  10   6   3      487.95      527.91     62.06 o 
  11   6   3      198.44      254.92     59.50 o 
 -10   7   3      130.86       91.13     49.34 o 
  -9   7   3      389.85      391.55     54.14 o 
  -8   7   3        1.62      -24.36     32.02 o 
  -7   7   3      384.52      397.93     45.96 o 
  -6   7   3        0.48       11.49     24.57 o 
  -5   7   3      500.61      500.95     38.48 o 
  -4   7   3      286.04      277.63     29.33 o 
  -3   7   3     2215.41     2048.99     53.68 o 
  -2   7   3      108.12       82.81     30.21 o 
  -1   7   3     2355.15     2220.76     76.22 o 
   0   7   3        0.74        4.73     25.50 o 
   1   7   3     1819.67     1976.09     64.02 o 
   2   7   3     1172.96     1060.61     39.66 o 
   3   7   3      886.61      895.74     38.07 o 
   4   7   3      404.09      430.45     36.04 o 
   5   7   3       47.40       76.57     32.57 o 
   6   7   3      360.66      368.30     44.21 o 
   7   7   3     1114.75     1055.64     59.58 o 
   8   7   3      225.40      232.17     46.41 o 
   9   7   3       41.90       -0.35     39.46 o 
  10   7   3       68.23      -30.08     52.73 o 
 -10   8   3       19.45      -47.53     47.53 o 
  -9   8   3       32.59       67.22     45.73 o 
  -8   8   3      255.19      356.61     52.28 o 
  -7   8   3      128.72      181.73     36.87 o 
  -6   8   3      201.22      187.77     33.73 o 
  -5   8   3      953.05      848.49     42.51 o 
  -4   8   3       55.43       37.43     31.97 o 
  -3   8   3       29.88       27.30     24.06 o 
  -2   8   3       11.67       18.89     29.24 o 
  -1   8   3      705.55      713.60     44.82 o 
   0   8   3      124.98      157.57     33.63 o 
   1   8   3     1051.63     1019.70     52.27 o 
   2   8   3       12.13      -27.04     27.04 o 
   3   8   3     1080.01     1010.92     41.68 o 
   4   8   3      162.00      141.28     27.32 o 
   5   8   3       43.08       27.77     49.42 o 
   6   8   3      586.79      466.64     52.43 o 
   7   8   3      331.65      389.86     78.70 o 
   8   8   3        4.63      -39.61     39.61 o 
   9   8   3      167.42      253.59     64.18 o 
  10   8   3       55.75       28.11     54.98 o 
  -9   9   3      309.68      325.12     65.68 o 
  -8   9   3      204.71      218.48     48.76 o 
  -7   9   3      269.90      308.48     49.22 o 
  -6   9   3      959.74      965.22     48.50 o 
  -5   9   3      257.60      304.42     51.20 o 
  -4   9   3      149.57      157.55     38.87 o 
  -3   9   3     1534.09     1257.42     48.42 o 
  -2   9   3      260.94      330.05     68.76 o 
  -1   9   3      105.86      172.97     68.29 o 
   0   9   3     4784.11     4707.73    146.99 o 
   1   9   3       49.85      -14.12     30.15 o 
   2   9   3      324.73      381.64     48.82 o 
   3   9   3      479.16      637.25     66.79 o 
   4   9   3      407.74      412.04     48.50 o 
   5   9   3       42.11       40.09     36.19 o 
   6   9   3     1030.94      972.69    135.78 o 
   7   9   3       56.50       46.92     68.83 o 
   8   9   3       39.24       36.35     47.46 o 
   9   9   3      227.34      191.79     53.85 o 
  -8  10   3     1139.06      981.70    102.59 o 
  -7  10   3        4.39      142.60     66.45 o 
  -6  10   3       11.44       99.37     61.90 o 
  -5  10   3       19.74       47.04     56.68 o 
  -4  10   3     2065.53     2016.44     85.09 o 
  -3  10   3       56.21       51.36     39.33 o 
  -2  10   3     2064.27     2131.63     79.33 o 
  -1  10   3      228.12      340.54     45.73 o 
   0  10   3      109.09      169.62     39.85 o 
   1  10   3      150.80      221.77     41.19 o 
   2  10   3     2766.99     2966.06     95.36 o 
   3  10   3      555.10      699.39     82.98 o 
   4  10   3     1100.50      980.19     61.56 o 
   5  10   3        1.62      -13.64     41.62 o 
   6  10   3        8.92      -12.40     40.45 o 
   7  10   3       55.93       33.76     46.00 o 
   8  10   3     1460.65     1510.66     98.14 o 
  -6  11   3     1146.11     1126.38    101.52 o 
  -5  11   3      151.13       39.88     64.84 o 
  -4  11   3      466.82      474.52     77.36 o 
  -3  11   3     1063.83     1141.69     67.35 o 
  -2  11   3      748.60      779.38     63.77 o 
  -1  11   3      252.56      349.58     77.36 o 
   0  11   3     4434.78     3841.62    160.81 o 
   1  11   3      172.14      193.45     45.82 o 
   2  11   3      119.27      150.88     46.82 o 
   3  11   3     1355.07     1421.29    107.87 o 
   4  11   3      572.75      602.62     63.19 o 
   5  11   3       48.48       96.29     45.67 o 
   6  11   3      702.93      926.59     77.06 o 
  -4  12   3      995.49      981.90     97.84 o 
  -1  12   3     1008.17     1027.61     99.24 o 
   0  12   3       47.25      -11.49     68.96 o 
   1  12   3     1374.49     1200.88     71.58 o 
   2  12   3      607.46      758.14     67.91 o 
   3  12   3      238.05      287.75     78.76 o 
   4  12   3      657.89      932.39     76.48 o 
 -12   0   4      359.21       32.52     61.97 o 
 -10   0   4       73.12        6.83     53.20 o 
  -8   0   4     2863.72     2800.09    120.45 o 
  -6   0   4     4382.73     4478.64     89.20 o 
  -4   0   4      325.00      422.53     20.18 o 
  -2   0   4     4276.43     4098.18     73.60 o 
   0   0   4    62896.47    66918.91   1453.15 o 
   2   0   4    10089.50    11557.46    151.50 o 
   4   0   4     4102.99     4736.30     73.77 o 
   6   0   4     2378.72     2166.37     86.39 o 
   8   0   4       91.14       41.69     40.62 o 
  10   0   4       76.35       78.03     57.68 o 
  12   0   4      922.31     1019.24    102.99 o 
 -12   1   4        2.42      -34.61     48.21 o 
 -11   1   4      885.61      878.11     62.81 o 
 -10   1   4      259.54      181.33     69.43 o 
  -9   1   4      596.33      674.28     75.55 o 
  -8   1   4        5.50       20.52     26.97 o 
  -7   1   4       29.31       20.73     25.39 o 
  -6   1   4     3515.87     3172.50    253.19 o 
  -5   1   4     1512.75     1383.07     71.67 o 
  -4   1   4     4322.22     4234.72    160.51 o 
  -3   1   4      915.41      931.05     32.24 o 
  -2   1   4     4221.02     4610.33     66.30 o 
  -1   1   4    15892.71    17020.18    196.51 o 
   0   1   4     1598.49     1665.46     52.60 o 
   1   1   4       30.97      124.76     12.56 o 
   2   1   4      497.92      674.14     42.26 o 
   3   1   4     1302.09     1247.63     27.77 o 
   4   1   4     4932.59     5523.21     72.79 o 
   5   1   4      191.14      265.37     27.85 o 
   6   1   4       41.76       -8.55     16.66 o 
   7   1   4     3016.05     2987.29     66.63 o 
   8   1   4     2713.39     2694.50    112.16 o 
   9   1   4      981.21      931.97     90.11 o 
  10   1   4      401.36      552.89     94.22 o 
  11   1   4      428.93      491.99     57.77 o 
  12   1   4      229.38      295.78     55.95 o 
 -12   2   4       17.42      108.87     63.67 o 
 -11   2   4       66.09      107.83     64.28 o 
 -10   2   4     2863.96     2875.50     97.19 o 
  -9   2   4      803.33      782.00     66.92 o 
  -8   2   4     4782.87     4820.60    119.43 o 
  -7   2   4      961.87     1007.68     50.52 o 
  -6   2   4      510.28      536.58     68.26 o 
  -5   2   4       62.92       75.26     32.22 o 
  -4   2   4     2707.83     2468.18     85.69 o 
  -3   2   4      134.77       78.24     26.63 o 
  -2   2   4    14606.75    15143.70    828.95 o 
  -1   2   4      670.91      786.09     48.48 o 
   0   2   4     2372.68     2735.93     57.65 o 
   1   2   4     1142.66     1176.26     24.55 o 
   2   2   4     5517.92     5640.37    102.42 o 
   3   2   4     5420.22     4942.23     93.60 o 
   4   2   4     1680.25     1512.56     34.62 o 
   5   2   4     4623.17     4613.36    179.04 o 
   6   2   4        3.93       -3.13     13.61 o 
   7   2   4       70.03       66.53     23.99 o 
   8   2   4     2217.56     2176.00     60.09 o 
   9   2   4     2295.42     2312.05     78.82 o 
  10   2   4     1101.68     1186.00     63.71 o 
  11   2   4      323.78      273.96     55.75 o 
  12   2   4       13.35       75.28     78.96 o 
 -12   3   4      935.06      992.10     78.37 o 
 -11   3   4      215.65      151.31     72.14 o 
 -10   3   4      623.16      762.40     63.92 o 
  -9   3   4      859.37      998.95     63.71 o 
  -8   3   4      117.83       72.80     33.76 o 
  -7   3   4     1133.51     1164.80     61.53 o 
  -6   3   4    12562.92    12816.12    187.30 o 
  -5   3   4       69.95       53.45     18.50 o 
  -4   3   4     9827.28    10260.74    147.26 o 
  -3   3   4      873.80      954.49     28.83 o 
  -2   3   4    11393.61    12285.01    257.37 o 
   0   3   4     4432.10     4350.64     85.89 o 
   1   3   4     1191.15     1229.23     27.62 o 
   2   3   4     5950.70     5921.46     87.30 o 
   3   3   4       34.93       24.64     12.67 o 
   4   3   4     5891.36     6080.40     82.08 o 
   5   3   4      469.29      511.12     22.87 o 
   6   3   4     6858.98     6657.77    110.51 o 
   7   3   4      718.40      646.71     35.46 o 
   8   3   4      134.05       54.64     30.37 o 
   9   3   4        9.35       -8.07     27.32 o 
  10   3   4      846.71      145.88     53.33 o 
  11   3   4      324.47      298.73     72.61 o 
  12   3   4      115.73      143.01     77.43 o 
 -12   4   4        8.42      -30.76     52.43 o 
 -11   4   4     1489.58     1773.51    151.04 o 
 -10   4   4     1006.34     1053.70     66.72 o 
  -9   4   4      293.46      330.59     48.32 o 
  -8   4   4     1115.59     1122.87     59.30 o 
  -7   4   4     1563.23     1447.65     49.24 o 
  -6   4   4        0.92      -20.82     20.82 o 
  -5   4   4     9932.99     9527.01    144.95 o 
  -4   4   4     1484.99     1333.91     38.67 o 
  -3   4   4     3934.75     4204.68     72.41 o 
  -2   4   4    21615.01    24433.04    314.02 o 
  -1   4   4    26152.29    27188.52    860.31 o 
   0   4   4      129.00      127.53     48.58 o 
   1   4   4    10982.04    11940.35    164.80 o 
   2   4   4     2567.67     2860.15     52.39 o 
   3   4   4      604.93      536.00     23.06 o 
   4   4   4     4958.84     5201.09     79.47 o 
   5   4   4    12296.05    12077.67    150.82 o 
   6   4   4     1565.94     1465.20     47.13 o 
   7   4   4     1143.08     1151.27     44.88 o 
   8   4   4      997.21     1053.25     45.98 o 
   9   4   4      238.24      203.75     42.74 o 
  10   4   4      296.29      278.98     49.47 o 
  11   4   4      214.76      172.18     73.34 o 
  12   4   4      113.40      145.01     77.29 o 
 -11   5   4      171.31      165.74     57.42 o 
 -10   5   4       71.83       94.33     59.89 o 
  -9   5   4     2047.11     1938.38     80.49 o 
  -8   5   4        5.95      -26.27     26.27 o 
  -7   5   4       22.81       52.68     30.64 o 
  -6   5   4      756.91      779.92     38.50 o 
  -5   5   4     1349.37     1188.00     41.78 o 
  -4   5   4      185.01      186.17     23.15 o 
  -3   5   4    13487.28    13358.07    186.74 o 
  -2   5   4     1122.34     1394.40     59.64 o 
  -1   5   4     1741.82     1980.97     54.71 o 
   1   5   4     5837.82     6386.10    100.69 o 
   2   5   4     1790.93     1827.13     64.56 o 
   3   5   4    16020.07    16200.72    222.86 o 
   4   5   4     1115.32     1117.49     31.43 o 
   5   5   4      687.57      654.91     28.14 o 
   6   5   4      174.59      234.53     29.07 o 
   7   5   4     1189.33     1162.14     64.22 o 
   8   5   4     2048.61     2110.73     77.63 o 
   9   5   4     1553.65     1517.59     71.12 o 
  10   5   4      110.60      106.75     45.09 o 
  11   5   4        0.39       34.72     70.90 o 
 -11   6   4      390.85      345.03     85.66 o 
 -10   6   4      184.51      250.13     55.61 o 
  -9   6   4      111.54      140.26     36.98 o 
  -8   6   4       38.56       13.49     28.22 o 
  -7   6   4        4.57       -8.15     24.94 o 
  -6   6   4      577.78      632.43     41.09 o 
  -5   6   4      891.08      985.73     41.50 o 
  -4   6   4     3505.04     3735.11     75.32 o 
  -3   6   4      253.82      221.66     24.09 o 
  -2   6   4     1244.02     1329.30     51.78 o 
  -1   6   4      958.20      976.89     43.22 o 
   0   6   4     4636.28     4810.82    103.01 o 
   1   6   4     4112.07     4010.69     85.67 o 
   2   6   4     5659.85     5765.81     96.64 o 
   3   6   4     2320.77     2360.98     53.72 o 
   4   6   4     1652.22     1668.43     40.86 o 
   5   6   4      799.37      840.15     41.76 o 
   6   6   4      907.57      820.58     51.05 o 
   7   6   4     2704.14     2622.82     85.88 o 
   8   6   4      495.40      605.14     56.57 o 
   9   6   4      303.87      318.46     51.32 o 
  10   6   4      116.80       82.43     46.63 o 
  11   6   4       70.78       96.17     52.48 o 
 -10   7   4        3.06       32.98     45.58 o 
  -9   7   4        5.72      -16.83     34.82 o 
  -8   7   4        2.28      -13.69     30.89 o 
  -7   7   4      509.46      563.24     42.97 o 
  -6   7   4      339.85      273.19     50.97 o 
  -5   7   4     1141.61     1132.79     44.76 o 
  -4   7   4       93.02      130.15     25.72 o 
  -3   7   4     1104.99     1197.66     60.95 o 
  -2   7   4     1592.10     1612.34     60.29 o 
  -1   7   4     2686.15     2724.07     77.06 o 
   0   7   4      482.46      490.45     52.40 o 
   1   7   4     1676.20     1824.38     50.84 o 
   2   7   4      305.88      293.12     28.22 o 
   3   7   4      892.06      987.97     39.30 o 
   4   7   4     1830.25     1695.01     51.11 o 
   5   7   4     2612.83     2564.69    158.40 o 
   6   7   4      127.52       81.55     34.88 o 
   7   7   4     1229.27     1185.78     63.00 o 
   8   7   4      896.48      934.33     61.21 o 
   9   7   4      159.76      150.02     47.96 o 
  10   7   4      111.77      109.95     50.06 o 
 -10   8   4      243.73      320.92     59.25 o 
  -9   8   4      183.68      282.92     69.96 o 
  -8   8   4       26.47       32.26     41.30 o 
  -7   8   4       67.68      104.98     36.87 o 
  -6   8   4       28.15       27.44     28.94 o 
  -5   8   4       60.29       28.49     26.43 o 
  -4   8   4      710.71      729.79     40.61 o 
  -3   8   4     1563.87     1615.95     50.28 o 
  -2   8   4      227.14      281.94     41.00 o 
  -1   8   4        8.07       -9.30     28.63 o 
   0   8   4      127.70      149.18     33.99 o 
   1   8   4     2652.28     2613.94     64.60 o 
   2   8   4        4.30       20.60     22.03 o 
   3   8   4     1655.62     1691.86     64.61 o 
   4   8   4       42.40       45.55     24.24 o 
   5   8   4        9.80      -10.11     31.47 o 
   6   8   4        1.99       47.25     37.19 o 
   7   8   4     2603.25     2479.04     90.44 o 
   8   8   4       86.83        9.74     44.17 o 
   9   8   4     1461.58     1506.40     77.85 o 
  -9   9   4       15.60       -0.80     47.51 o 
  -8   9   4      410.79      426.94     56.53 o 
  -7   9   4      560.96      631.72     59.81 o 
  -6   9   4      872.67      982.22     49.53 o 
  -5   9   4       63.54       12.77     28.38 o 
  -4   9   4       15.72       -3.64     26.90 o 
  -3   9   4      221.71      279.86     33.21 o 
  -2   9   4     3816.95     3598.65    100.97 o 
  -1   9   4     1349.68     1380.40     81.98 o 
   0   9   4      804.16      887.00     52.00 o 
   1   9   4      201.21      198.84     30.01 o 
   2   9   4      530.32      486.40     58.42 o 
   3   9   4      483.20      638.58     53.01 o 
   4   9   4      985.37      887.93     55.52 o 
   5   9   4     1420.85     1597.86     72.24 o 
   6   9   4      140.04      153.03     67.92 o 
   7   9   4       28.12        4.76     40.60 o 
   8   9   4      235.28      250.23     63.57 o 
   9   9   4       48.85      -26.40     47.58 o 
  -8  10   4       28.78       89.47     76.35 o 
  -7  10   4      972.57      860.24     91.68 o 
  -6  10   4      156.34      169.10     69.19 o 
  -5  10   4     1873.77     1790.89     80.13 o 
  -4  10   4      354.67      467.57     54.22 o 
  -3  10   4       25.25       59.66     64.28 o 
  -2  10   4       28.83       -4.77     35.64 o 
  -1  10   4     2865.07     2791.31     90.43 o 
   0  10   4     1665.54     1663.97     87.56 o 
   1  10   4     2027.13     1907.33     76.81 o 
   2  10   4      825.95      825.62     55.99 o 
   3  10   4        3.08       45.05     42.83 o 
   4  10   4      143.05      169.04     63.37 o 
   5  10   4      751.89      851.87     63.79 o 
   6  10   4      300.91      293.45     52.86 o 
   7  10   4      923.79      998.57     83.62 o 
   8  10   4      105.66      172.59     57.51 o 
  -6  11   4      690.33      605.88     93.22 o 
  -5  11   4      497.82      504.84     83.25 o 
  -4  11   4      194.00      155.65     64.78 o 
  -3  11   4     1672.51     1646.00     77.52 o 
  -2  11   4       56.66       62.90     64.11 o 
  -1  11   4      182.64      131.43     62.84 o 
   0  11   4      672.67      739.69     59.86 o 
   1  11   4     1427.88     1359.23     72.66 o 
   2  11   4      828.58      950.12     71.78 o 
   3  11   4     1293.17     1344.74    103.59 o 
   4  11   4      146.86      122.98     49.87 o 
   5  11   4      322.35      412.04     58.63 o 
   6  11   4      777.27      792.19     82.38 o 
  -1  12   4      146.26      143.38     46.63 o 
   0  12   4        0.35       29.73     66.58 o 
   1  12   4      112.58      112.61     74.75 o 
   2  12   4      587.87      754.25     94.36 o 
   3  12   4       15.32       65.25     69.93 o 
   4  12   4      516.41      699.98     71.17 o 
 -11   0   5      202.13      140.66     64.58 o 
  -9   0   5     2866.05     3021.59    132.70 o 
  -7   0   5     3721.23     3444.25    129.56 o 
  -5   0   5     7731.15     7600.46    135.21 o 
  -3   0   5    24829.70    24670.41    389.88 o 
  -1   0   5    26679.84    29164.00    454.97 o 
   1   0   5    17199.56    18006.16    285.36 o 
   3   0   5    33374.48    33875.49    425.87 o 
   5   0   5     7453.55     7815.15    142.41 o 
   7   0   5     6804.32     6437.20    187.77 o 
   9   0   5     5020.96     5450.88    183.49 o 
  11   0   5      177.51      213.20     68.19 o 
 -12   1   5      544.96      407.46     61.93 o 
 -11   1   5      203.07       60.69    125.14 o 
 -10   1   5       26.06       19.80     38.20 o 
  -9   1   5      137.20       84.18     34.69 o 
  -8   1   5     2421.91     2378.80     78.61 o 
  -7   1   5     4775.99     4779.19    112.90 o 
  -6   1   5      668.56      620.92     27.74 o 
  -5   1   5     2369.33     2371.96     82.47 o 
  -4   1   5      273.59      312.13     18.99 o 
  -3   1   5      119.84      122.69      9.66 o 
  -2   1   5     1893.22     2086.91     33.25 o 
  -1   1   5    37522.13    40777.80    447.06 o 
   0   1   5      352.04      280.23     13.85 o 
   1   1   5      358.00      336.30     12.52 o 
   2   1   5       26.12       34.37      8.02 o 
   3   1   5     3978.31     4507.47     68.80 o 
   4   1   5    17132.59    18041.70    238.51 o 
   5   1   5    15695.38    16093.63    187.88 o 
   6   1   5       21.28        7.57     13.81 o 
   7   1   5     2255.65     2225.05     56.17 o 
   8   1   5     1328.69     1533.81     60.81 o 
   9   1   5      287.31      279.15     40.42 o 
  10   1   5     1477.06     1339.63     77.66 o 
  11   1   5     1457.60     1542.44     74.69 o 
  12   1   5      131.75      151.64     74.68 o 
 -12   2   5     1132.35     1214.29     79.04 o 
 -11   2   5     1014.82     1124.20     69.79 o 
 -10   2   5      592.37      681.15     72.24 o 
  -9   2   5      739.68      737.32     54.64 o 
  -8   2   5        5.56       19.62     31.79 o 
  -5   2   5     6094.22     2806.65    102.52 o 
  -4   2   5     2877.00     2556.87     55.61 o 
  -3   2   5     4299.40     4780.78     75.05 o 
  -2   2   5    11195.42    13329.49    152.88 o 
  -1   2   5     4680.69     5048.79     71.95 o 
   0   2   5     6141.27     6007.18    115.40 o 
   1   2   5     1261.02     1308.73     53.33 o 
   2   2   5     6388.97     7433.02    185.37 o 
   3   2   5     1384.50     1360.44     31.94 o 
   4   2   5     2026.93     1866.13     35.16 o 
   5   2   5     3175.39     3332.54     53.35 o 
   6   2   5     7856.88     8382.26    168.35 o 
   7   2   5     1647.83     1587.31     48.37 o 
   8   2   5     1871.32     1810.69     54.88 o 
   9   2   5      129.82       84.77     36.97 o 
  10   2   5      989.63      940.72     59.57 o 
  11   2   5       99.12       77.43     63.77 o 
  12   2   5      634.91      642.89    100.24 o 
 -12   3   5        3.93       52.03     54.68 o 
 -11   3   5      539.81      479.97    109.71 o 
 -10   3   5      888.24      876.47     61.21 o 
  -9   3   5     2125.57     2091.24     82.91 o 
  -8   3   5       17.59       26.21     31.46 o 
  -7   3   5      119.43       85.39     32.12 o 
  -6   3   5      360.54      380.45     30.79 o 
  -5   3   5     2601.50     2747.34     58.58 o 
  -4   3   5     3941.79     3884.29     83.38 o 
  -3   3   5     6989.50     6556.80    117.82 o 
  -2   3   5      393.34      449.04     24.81 o 
  -1   3   5       12.71       19.91      8.23 o 
   0   3   5      939.06      984.74     54.30 o 
   1   3   5      128.02       84.15     13.99 o 
   2   3   5     2901.33     3078.10     51.77 o 
   3   3   5     3263.59     3086.12     47.53 o 
   4   3   5     1681.47     1560.70     33.38 o 
   5   3   5     5107.43     5306.88    179.75 o 
   6   3   5     2328.12     2254.37     50.96 o 
   7   3   5       42.67       30.74     21.10 o 
   8   3   5      665.13      642.10     45.96 o 
   9   3   5       91.38       94.53     29.15 o 
  10   3   5      221.06      102.32     59.22 o 
  11   3   5        7.24      -28.71     59.56 o 
  12   3   5       63.32       74.82     76.22 o 
 -12   4   5       11.88      -38.24     56.77 o 
 -11   4   5      640.10      696.30     70.45 o 
 -10   4   5      451.00      452.72     77.49 o 
  -9   4   5      632.46      610.17     65.85 o 
  -8   4   5      949.14     1013.91     74.88 o 
  -7   4   5      426.74      457.75     36.83 o 
  -6   4   5      573.09      528.55     33.30 o 
  -5   4   5     2053.71     1933.41     50.61 o 
  -4   4   5     3143.98     3054.45     61.26 o 
  -3   4   5     4422.05     4520.61     76.09 o 
  -2   4   5      898.28      937.75     32.73 o 
  -1   4   5     1308.95      646.50     44.50 o 
   0   4   5      230.22      223.35     22.17 o 
   1   4   5     2889.08     3043.16     54.52 o 
   2   4   5     2553.04     2775.10     51.53 o 
   3   4   5      874.39      847.06     32.98 o 
   4   4   5     1368.80     1315.28     31.96 o 
   5   4   5       12.96       14.41     21.16 o 
   6   4   5       49.33       48.04     23.20 o 
   7   4   5      243.44      240.84     38.71 o 
   8   4   5       41.76       38.20     32.82 o 
   9   4   5        3.11        0.33     36.67 o 
  10   4   5      333.09      312.65    109.51 o 
  11   4   5       59.70      -58.42     58.42 o 
 -11   5   5      124.09      125.65     53.77 o 
 -10   5   5      683.05      805.71     87.60 o 
  -9   5   5       90.80      166.14     36.58 o 
  -8   5   5       23.76       40.80     27.54 o 
  -7   5   5      384.58      345.72     44.33 o 
  -6   5   5     1052.61     1149.80     44.10 o 
  -5   5   5     1597.38     1604.03     47.88 o 
  -4   5   5      960.58      963.21     35.87 o 
  -3   5   5     2789.38     3013.99     60.13 o 
  -2   5   5     2463.56     2557.18     51.45 o 
   0   5   5     3930.06     3976.56     70.65 o 
   1   5   5     5531.13     5505.26     89.55 o 
   2   5   5     1851.18     1911.99     43.88 o 
   3   5   5      587.65      692.66     28.58 o 
   4   5   5      990.95      943.78     29.81 o 
   5   5   5     1113.22     1121.59     34.34 o 
   6   5   5      480.37      467.54     36.87 o 
   7   5   5      229.22      231.59     39.05 o 
   8   5   5       48.35       96.02     35.84 o 
   9   5   5        6.39       39.52     39.20 o 
  10   5   5      143.24      131.26     46.64 o 
  11   5   5       35.36       -5.79     48.46 o 
 -11   6   5        1.02       71.26    128.05 o 
 -10   6   5        0.23      -31.65     48.83 o 
  -9   6   5      215.17      265.09     53.74 o 
  -8   6   5      333.60      305.59     65.09 o 
  -7   6   5      613.40      646.75     39.45 o 
  -6   6   5     1001.83      947.26     42.95 o 
  -5   6   5       13.39       28.44     23.00 o 
  -4   6   5      150.14      221.57     26.94 o 
  -3   6   5     4953.25     4977.94     88.34 o 
  -2   6   5     1145.97     1093.54     36.10 o 
  -1   6   5     5841.43     6095.10    123.84 o 
   0   6   5     5429.16     5767.58    153.18 o 
   1   6   5     1194.56     1192.60     37.89 o 
   2   6   5      346.83      445.84     33.24 o 
   3   6   5     6892.10     7151.55    145.62 o 
   4   6   5     3654.24     3577.88     62.40 o 
   5   6   5       39.99       13.89     21.67 o 
   6   6   5     1449.37     1311.97     60.58 o 
   7   6   5      888.87      872.83    129.35 o 
   8   6   5        2.36      -17.93     34.56 o 
   9   6   5     1010.20      991.37     61.62 o 
  10   6   5       87.04       61.89     89.54 o 
  11   6   5       13.46       -9.92     51.34 o 
 -10   7   5      402.23      352.37    118.88 o 
  -9   7   5      158.33      183.64     39.72 o 
  -8   7   5     2000.84     2081.58     69.48 o 
  -7   7   5       61.50       55.23     28.64 o 
  -6   7   5       39.61       16.38     25.37 o 
  -5   7   5     1249.08     1190.87     45.83 o 
  -4   7   5     3332.45     3190.18     71.00 o 
  -3   7   5        2.80       -2.61     21.12 o 
  -2   7   5     7653.49     7177.74    156.79 o 
  -1   7   5      728.73      716.19     43.16 o 
   0   7   5      487.85      530.97     33.92 o 
   1   7   5      378.14      454.10     31.88 o 
   2   7   5     8678.36     8809.10    236.24 o 
   3   7   5     2826.17     2919.12     64.69 o 
   4   7   5     3070.99     2988.34     69.28 o 
   5   7   5     1183.13     1168.93     58.61 o 
   6   7   5      933.68      868.38     53.51 o 
   7   7   5      962.70      859.24     69.86 o 
   8   7   5     3222.39     3216.86    105.00 o 
   9   7   5       16.09        6.96     42.73 o 
  10   7   5      729.86      957.48     78.27 o 
  -9   8   5       42.08       26.16     65.75 o 
  -8   8   5       70.86       54.35     35.72 o 
  -7   8   5      465.35      553.27     45.47 o 
  -6   8   5     2890.12     2920.33     75.42 o 
  -5   8   5        8.13       -2.82     23.92 o 
  -4   8   5     1493.58     1344.67     47.91 o 
  -3   8   5     1037.31     1012.76     42.42 o 
  -2   8   5     2459.76     2379.20     76.65 o 
  -1   8   5      929.53      924.52     50.17 o 
   0   8   5     3285.25     3310.28     74.74 o 
   1   8   5      516.72      622.86     37.08 o 
   2   8   5      418.59      513.75     67.79 o 
   3   8   5      491.11      678.80     51.87 o 
   4   8   5     2019.80     2169.68    178.24 o 
   5   8   5      506.05      614.68     54.94 o 
   6   8   5     6499.70     6029.90    146.89 o 
   7   8   5       45.79       80.34     42.93 o 
   8   8   5      118.29      129.74     64.91 o 
   9   8   5      140.35      258.71     55.05 o 
  -9   9   5       94.13       85.39     70.20 o 
  -8   9   5      184.13      232.37     50.06 o 
  -7   9   5      399.89      422.82     45.68 o 
  -6   9   5      182.49      215.87     40.90 o 
  -5   9   5     4000.26     3720.27     85.72 o 
  -4   9   5      603.78      656.93     60.82 o 
  -3   9   5      132.73      126.15     72.81 o 
  -2   9   5      107.34      108.41     35.02 o 
  -1   9   5     2877.25     2882.36    110.45 o 
   0   9   5     2922.88     2740.98     70.09 o 
   1   9   5     4094.70     3861.35    108.12 o 
   2   9   5     1039.95     1019.80     57.27 o 
   3   9   5        0.71        4.73     30.10 o 
   4   9   5       16.94       53.80     52.06 o 
   5   9   5     1206.87     1183.73     84.15 o 
   6   9   5      296.56      289.54     50.15 o 
   7   9   5     1070.11     1135.47     69.77 o 
   8   9   5      998.10      984.64     96.56 o 
   9   9   5      201.61      170.09     67.32 o 
  -8  10   5      576.19      792.52    105.73 o 
  -7  10   5      250.22      267.21     76.42 o 
  -6  10   5        7.46      -55.88     55.88 o 
  -5  10   5        0.81       14.65     42.56 o 
  -4  10   5     1297.03     1251.39     70.48 o 
  -3  10   5      802.07      793.90     57.91 o 
  -2  10   5      468.67      512.91     50.53 o 
  -1  10   5      188.84      203.98     43.53 o 
   0  10   5       99.60      131.94     45.27 o 
   1  10   5      302.32      396.68     49.25 o 
   2  10   5      636.95      734.99     76.92 o 
   3  10   5     1517.85     1510.70     71.14 o 
   4  10   5      392.27      446.74     54.73 o 
   5  10   5      102.20       17.83     42.16 o 
   6  10   5       47.86       86.19     45.36 o 
   7  10   5      208.13      258.76     84.55 o 
  -6  11   5      771.35      926.56    106.13 o 
  -5  11   5       27.91       38.14     58.69 o 
  -4  11   5        7.54      -43.95     43.95 o 
  -3  11   5      189.03      113.23     68.53 o 
  -2  11   5      287.85      236.36     73.14 o 
  -1  11   5      584.68      614.29    161.88 o 
   0  11   5      396.42      363.96     52.94 o 
   1  11   5        0.18       38.34     39.60 o 
   2  11   5      115.71      130.00     44.33 o 
   3  11   5      237.17      295.45     80.37 o 
   4  11   5      236.86      272.95     52.45 o 
   5  11   5      471.94      561.37     65.46 o 
   6  11   5      127.63      102.62     53.26 o 
  -3  12   5        5.58      -21.35     61.23 o 
  -2  12   5       45.93       53.08     45.43 o 
  -1  12   5      381.06      416.23     75.85 o 
   0  12   5       10.92      -31.64     50.16 o 
   1  12   5       62.24       39.76     45.32 o 
   2  12   5      198.93      238.42     56.35 o 
   3  12   5      173.54      127.55     76.69 o 
   4  12   5      176.86      216.79     59.88 o 
 -12   0   6     4721.42     5248.19    214.54 o 
 -10   0   6     3318.08     3126.99    142.67 o 
  -8   0   6     6477.27     6223.33    200.29 o 
  -6   0   6    22089.00    22015.87    520.63 o 
  -4   0   6     2427.47     2473.92     55.08 o 
  -2   0   6     3145.73     3241.07     64.53 o 
   2   0   6     1704.06     2000.82     36.88 o 
   4   0   6    34701.57    37806.75    531.91 o 
   6   0   6     9534.38     9781.66    285.64 o 
   8   0   6      755.09      748.15     65.18 o 
  10   0   6     2427.69     2705.27    129.49 o 
  12   0   6      965.79      880.19     95.36 o 
 -12   1   6        1.07      -12.98     48.03 o 
 -11   1   6     2719.38     2843.22    102.27 o 
 -10   1   6      454.40      470.12     69.26 o 
  -9   1   6       22.39      -24.25     30.98 o 
  -8   1   6     4905.27     4824.99    119.24 o 
  -7   1   6     2873.17     2807.29     82.12 o 
  -6   1   6       95.76       62.48     20.75 o 
  -5   1   6     2710.57     2539.26     51.43 o 
  -4   1   6     6713.88     6487.18     98.55 o 
  -3   1   6        1.55        5.30      8.09 o 
  -2   1   6     5497.84     5311.42     97.76 o 
  -1   1   6      909.67     1078.70     25.53 o 
   0   1   6      753.78      726.08     34.70 o 
   1   1   6     2672.45     2665.95     46.68 o 
   2   1   6     1836.34     1815.54     27.24 o 
   3   1   6     5782.30     6414.81     65.75 o 
   4   1   6    11417.99    11373.39    157.08 o 
   5   1   6     1083.12      946.36     29.90 o 
   6   1   6       58.35       77.78     16.21 o 
   7   1   6     1156.96     1214.22     56.76 o 
   8   1   6     1230.64     1281.16     55.17 o 
   9   1   6       22.17        0.76     33.73 o 
  10   1   6     1038.76     1080.71     61.17 o 
  11   1   6     1327.72     1380.46     73.67 o 
  12   1   6        5.35      -25.76     71.27 o 
 -12   2   6      270.40      201.91     58.53 o 
 -11   2   6      158.81      156.33     50.00 o 
 -10   2   6        1.55       27.27     40.08 o 
  -8   2   6      237.23      132.00     48.95 o 
  -7   2   6     1557.76     1510.94     46.87 o 
  -6   2   6      832.14      783.23     44.43 o 
  -5   2   6     4682.70     4299.80     96.29 o 
  -4   2   6      157.84      209.23     19.09 o 
  -3   2   6     7038.48     7192.47    107.04 o 
  -2   2   6     4148.22     4316.61     57.88 o 
  -1   2   6     1254.88     1425.62     27.16 o 
   0   2   6       32.38       40.36     10.00 o 
   1   2   6       22.56       36.87     14.04 o 
   2   2   6     1306.08     1429.50     53.32 o 
   3   2   6     6413.22     6604.57     91.49 o 
   4   2   6      477.89      477.55     19.77 o 
   5   2   6      219.26      182.08     16.88 o 
   6   2   6      146.08      126.80     23.54 o 
   7   2   6     1222.11     1232.49     43.48 o 
   8   2   6        2.51        6.85     25.33 o 
   9   2   6     2105.82     2116.60     62.77 o 
  10   2   6       44.49       26.70     52.60 o 
  11   2   6       12.55      -33.93     66.32 o 
  12   2   6       75.07      112.49     72.47 o 
 -12   3   6      145.39      119.77     56.33 o 
 -11   3   6      578.00      688.55     68.77 o 
 -10   3   6        9.36       38.48     39.92 o 
  -9   3   6       76.58       54.26     36.13 o 
  -8   3   6      303.65      299.67     42.84 o 
  -7   3   6     1527.40     1418.98     58.47 o 
  -5   3   6      625.09      653.64     35.31 o 
  -4   3   6      113.53      146.57     18.58 o 
  -3   3   6     1577.45     1755.15     40.02 o 
  -2   3   6      200.94      214.55     16.13 o 
  -1   3   6     3207.09     3536.39     49.05 o 
   0   3   6      121.47       70.16     11.51 o 
   1   3   6     2679.23     2511.79     43.70 o 
   2   3   6      453.31      585.18     56.38 o 
   3   3   6      920.60     1046.93     25.07 o 
   4   3   6       75.92       73.67     15.46 o 
   5   3   6      108.14       65.93     18.94 o 
   6   3   6     2454.50     2375.03     53.78 o 
   7   3   6       47.23       24.89     22.44 o 
   8   3   6      413.25      364.44     63.34 o 
   9   3   6      106.68       17.87     47.14 o 
  10   3   6       49.84       36.88     41.65 o 
  11   3   6      442.42      513.20     85.05 o 
  12   3   6      531.15      679.63    109.75 o 
 -12   4   6      106.04      122.74     58.55 o 
 -11   4   6       83.07       70.57     50.29 o 
 -10   4   6       10.16        1.18     42.46 o 
  -9   4   6        0.58      -20.81     37.35 o 
  -8   4   6      332.47      322.19     42.48 o 
  -7   4   6      189.82      215.95     57.05 o 
  -6   4   6        1.19      -17.28     21.25 o 
  -5   4   6     1043.85     1181.95     40.06 o 
  -4   4   6        2.04      -11.09     14.62 o 
  -3   4   6      750.25      897.59     35.05 o 
  -2   4   6      458.94      419.79     20.90 o 
  -1   4   6     1594.97     1849.43     40.97 o 
   0   4   6      277.55      339.65     18.89 o 
   1   4   6       33.05       47.48     13.60 o 
   2   4   6      413.06      446.54     27.01 o 
   3   4   6        2.16       -1.00     12.24 o 
   4   4   6      243.05      273.38     20.66 o 
   5   4   6      101.34       81.49     18.07 o 
   6   4   6     1130.45     1080.96     40.80 o 
   7   4   6      183.58      106.27     26.78 o 
   8   4   6        3.77       57.11     33.64 o 
   9   4   6       43.28       12.73     67.96 o 
  10   4   6       66.78       41.15     37.53 o 
  11   4   6      116.59       63.10     60.29 o 
 -11   5   6       62.21       18.00     51.07 o 
 -10   5   6      100.69       74.31     45.15 o 
  -9   5   6       50.11       41.87     41.46 o 
  -8   5   6        8.37      -20.24     47.88 o 
  -7   5   6       63.70       81.67     26.88 o 
  -6   5   6     1197.32     1144.02     47.64 o 
  -5   5   6       24.56       96.92     23.71 o 
  -4   5   6     3268.28     3196.92     65.64 o 
  -3   5   6      164.92      205.27     21.16 o 
  -2   5   6     3769.79     3619.84     76.13 o 
  -1   5   6      437.59      490.20     25.65 o 
   0   5   6      488.76      514.41     25.06 o 
   1   5   6     1999.50     2045.38     45.58 o 
   2   5   6     4391.26     4147.90     72.16 o 
   3   5   6      197.26      167.16     19.63 o 
   4   5   6     2652.32     2530.70     47.97 o 
   5   5   6        7.27      -17.01     17.01 o 
   6   5   6     1638.48     1590.05    100.31 o 
   7   5   6       21.22       -7.94     29.02 o 
   8   5   6     1832.43     1727.69     87.50 o 
   9   5   6      237.48      228.07     46.20 o 
  10   5   6      500.71      559.64     72.44 o 
  11   5   6      126.63      137.56     53.32 o 
 -11   6   6      114.09      227.05     59.84 o 
 -10   6   6      852.38      782.15     71.85 o 
  -9   6   6      771.94      919.06     63.02 o 
  -8   6   6      256.90      236.43     36.71 o 
  -7   6   6       39.12       49.76     27.36 o 
  -6   6   6     2342.24     2174.02     60.12 o 
  -5   6   6     1011.98     1006.78     41.31 o 
  -4   6   6     2632.83     2610.72     60.70 o 
  -3   6   6     4779.83     4865.97     87.03 o 
  -2   6   6     1585.25     1590.82     42.33 o 
   0   6   6    14344.54    14675.12    208.50 o 
   1   6   6     4255.46     4441.48     80.51 o 
   2   6   6     2806.79     2912.95     79.57 o 
   3   6   6     3899.97     3998.62     74.91 o 
   4   6   6     4038.08     3833.39     77.89 o 
   5   6   6      945.30      945.36     40.41 o 
   6   6   6     1306.23     1309.60    114.43 o 
   7   6   6      880.54      812.04     51.46 o 
   8   6   6       22.33      -25.36     40.08 o 
   9   6   6      778.89      834.42     59.35 o 
  10   6   6      862.34      942.13     75.52 o 
  11   6   6      431.87      571.59     68.30 o 
 -10   7   6       12.22       35.35     85.99 o 
  -9   7   6       42.03       53.88     37.23 o 
  -8   7   6      100.93      136.84     34.17 o 
  -7   7   6     2240.46     2163.27     65.04 o 
  -6   7   6       93.11       90.23     27.42 o 
  -5   7   6     6074.93     5892.75    108.53 o 
  -4   7   6      382.15      393.70     44.41 o 
  -3   7   6      423.72      485.68     32.10 o 
  -2   7   6     1739.39     1843.55     48.89 o 
  -1   7   6    11149.08    10828.76    201.80 o 
   0   7   6       92.75       91.92     37.25 o 
   1   7   6    10515.65    10429.83    159.75 o 
   2   7   6     1295.32     1413.02     45.13 o 
   3   7   6     1629.71     1477.43     89.74 o 
   4   7   6     1104.43     1098.79     70.80 o 
   5   7   6     4236.22     4309.74    112.37 o 
   6   7   6      561.69      495.21    101.85 o 
   7   7   6     1718.06     1790.55     75.71 o 
   8   7   6        7.32       32.38     40.60 o 
   9   7   6      193.89      190.74     50.44 o 
  10   7   6      143.42      112.56     52.36 o 
  -9   8   6     1385.44     1429.70     64.96 o 
  -8   8   6       70.01       84.93     37.16 o 
  -7   8   6     1461.73     1319.72     54.05 o 
  -6   8   6      267.71      443.97     40.21 o 
  -5   8   6      379.19      450.40     55.54 o 
  -4   8   6      125.33       79.42     32.27 o 
  -3   8   6     7044.36     6641.55    115.41 o 
  -2   8   6      477.04      476.15     39.41 o 
  -1   8   6     2850.48     2855.13     69.35 o 
   0   8   6     3095.91     3204.09     73.56 o 
   1   8   6     2493.50     2421.74     62.01 o 
   2   8   6      451.92      447.00     44.64 o 
   3   8   6     6034.94     6011.71    138.32 o 
   4   8   6      145.89      187.98     37.48 o 
   5   8   6      483.50      488.53     50.69 o 
   6   8   6       12.98      136.02     54.84 o 
   7   8   6     2011.13     2021.59     84.50 o 
   8   8   6        0.28       35.37     44.50 o 
   9   8   6     1824.02     1697.87     83.39 o 
  -9   9   6       12.91        9.70     74.61 o 
  -8   9   6      630.14      779.00    100.65 o 
  -7   9   6      900.84      780.04     65.69 o 
  -6   9   6      151.92      128.65     45.23 o 
  -5   9   6      521.72      572.96     85.56 o 
  -4   9   6     2544.98     2691.53     90.34 o 
  -3   9   6      111.63       73.85     36.82 o 
  -2   9   6     1873.66     1879.22     72.17 o 
  -1   9   6      176.27      192.10     30.74 o 
   0   9   6       91.74      113.65     35.37 o 
   1   9   6     2030.26     2118.40     78.54 o 
   2   9   6     4919.25     4982.79    257.87 o 
   3   9   6      123.59      106.15     57.62 o 
   4   9   6     1039.29     1096.53     89.94 o 
   5   9   6     2027.02     1819.07     77.92 o 
   6   9   6      246.77      218.07     48.69 o 
   7   9   6      874.86      931.00     64.91 o 
   8   9   6     1155.96     1250.91     78.19 o 
  -7  10   6        8.50      -49.72     62.17 o 
  -6  10   6      810.56      856.40     72.53 o 
  -5  10   6       11.24       23.54     53.27 o 
  -4  10   6      634.12      708.05    124.37 o 
  -3  10   6       22.03       22.36     63.61 o 
  -2  10   6      321.72      249.80     48.69 o 
  -1  10   6        6.68       26.65     50.42 o 
   0  10   6     1470.52     1350.36     89.17 o 
   1  10   6       55.37       72.32     67.92 o 
   2  10   6      362.67      509.87     56.81 o 
   3  10   6        4.52      -25.53     37.77 o 
   4  10   6      770.07      816.55     96.10 o 
   5  10   6      217.54      215.60     47.97 o 
   6  10   6      925.66      995.63     76.94 o 
   7  10   6       25.43       11.19     46.32 o 
  -6  11   6      118.47       73.95     71.40 o 
  -5  11   6       37.73      118.45     68.59 o 
  -4  11   6       54.99      -22.22     69.46 o 
  -3  11   6        1.60      -35.92     43.70 o 
  -2  11   6       12.13       44.03     52.53 o 
  -1  11   6       82.03       37.44     39.45 o 
   0  11   6      161.27      163.19     44.67 o 
   1  11   6      134.06      133.27     44.12 o 
   2  11   6        8.75        0.13     39.90 o 
   3  11   6      241.61      327.37     57.62 o 
   4  11   6      138.30      114.19     47.52 o 
   5  11   6       55.26       -1.12     46.56 o 
   6  11   6      247.16      176.81     93.08 o 
  -4  12   6        9.16       53.60     67.79 o 
  -3  12   6       93.34       29.18     66.05 o 
  -2  12   6        4.76      -14.42     42.91 o 
  -1  12   6      207.10      271.64     70.06 o 
   0  12   6       40.56       38.47     55.14 o 
   1  12   6       65.04       34.34     45.28 o 
   2  12   6      268.62      426.40     69.36 o 
   3  12   6        5.94      -21.15     70.20 o 
   4  12   6       28.91       56.40     55.43 o 
 -11   0   7      358.92      277.98     73.81 o 
  -9   0   7     5881.66     5603.26    194.80 o 
  -7   0   7     3297.33     3294.55    128.62 o 
  -5   0   7      915.51      851.68     44.57 o 
  -3   0   7     1428.58     1372.62     37.41 o 
  -1   0   7       48.23       55.74     19.07 o 
   1   0   7     3070.16     3599.35     70.18 o 
   3   0   7    27643.26    30584.74    387.22 o 
   5   0   7     5452.94     5549.86     89.26 o 
   7   0   7     2623.27     2698.11    107.81 o 
   9   0   7     3887.76     4083.19    152.51 o 
  11   0   7        4.14      -44.90     65.18 o 
 -12   1   7        0.10        3.91     56.68 o 
 -11   1   7     1160.84     1259.92     71.88 o 
 -10   1   7     1770.21     1783.75     78.10 o 
  -9   1   7      190.58      125.34     39.38 o 
  -8   1   7     1235.16     1253.88     60.24 o 
  -7   1   7     3641.60     3577.33     95.42 o 
  -6   1   7      967.48      933.44     33.23 o 
  -5   1   7     3974.30     3828.65     68.85 o 
  -4   1   7     2893.70     2623.46     51.20 o 
  -3   1   7      296.71      357.17     15.41 o 
  -2   1   7      341.89      286.99     14.17 o 
  -1   1   7    18096.08    19203.69    217.14 o 
   0   1   7     9136.86     9670.60    130.60 o 
   1   1   7    17399.60    18746.78    188.54 o 
   2   1   7     1389.87     1206.83     26.54 o 
   3   1   7      587.48      622.99     15.48 o 
   4   1   7     1713.64     1756.90     30.69 o 
   5   1   7     3076.48     2985.92     56.53 o 
   6   1   7      823.28      808.45     31.00 o 
   7   1   7     4032.08     3904.82    187.39 o 
   8   1   7     3092.17     3096.12     79.61 o 
   9   1   7      156.44      112.72     34.30 o 
  10   1   7        0.10      -32.78     37.21 o 
  11   1   7      342.65      358.95     79.10 o 
  12   1   7      132.07       98.44     74.21 o 
 -12   2   7     1165.79     1129.93    107.61 o 
 -11   2   7      217.87      122.35    132.97 o 
 -10   2   7        6.82       51.33     40.86 o 
  -9   2   7       62.51       26.46     34.70 o 
  -8   2   7     1998.99     2077.66     75.70 o 
  -7   2   7     2428.68     2381.89     58.55 o 
  -6   2   7     5370.85     5147.25     90.80 o 
  -5   2   7     2079.61     2087.99     48.63 o 
  -4   2   7      805.99      846.16     29.61 o 
  -3   2   7      132.65      161.87     17.24 o 
  -2   2   7     8816.13     9367.37    113.71 o 
  -1   2   7     4000.90     4062.65     73.64 o 
   0   2   7     4765.43     5299.01     95.58 o 
   1   2   7      133.93      149.00     14.60 o 
   2   2   7     5200.31     5361.09    102.34 o 
   3   2   7     2740.72     2795.93     49.56 o 
   4   2   7     2290.49     1993.03     36.97 o 
   5   2   7     5518.48     5674.32     79.70 o 
   6   2   7     2263.84     2082.41     43.26 o 
   7   2   7     1102.00     1259.06     44.36 o 
   8   2   7       99.01      103.82     27.24 o 
   9   2   7      107.66      100.85     30.25 o 
  10   2   7     1087.36     1166.87     94.15 o 
  11   2   7      846.79     1033.56     95.02 o 
  12   2   7      156.10      158.80     87.60 o 
 -12   3   7       56.56        9.81     56.14 o 
 -11   3   7        7.36       39.46     67.49 o 
 -10   3   7      162.17      105.39     46.89 o 
  -9   3   7      376.07      293.64     84.65 o 
  -8   3   7      174.73       78.92     84.22 o 
  -7   3   7     1228.92     1163.62     51.22 o 
  -6   3   7       11.30       -8.29     19.56 o 
  -5   3   7       65.09       47.23     18.37 o 
  -4   3   7     2336.23     2587.44     55.08 o 
  -3   3   7     3481.73     3698.04     55.90 o 
  -2   3   7     3377.85     3500.29     58.34 o 
  -1   3   7     2690.52     2925.72     48.84 o 
   0   3   7      419.49      469.20     23.93 o 
   1   3   7      638.73      608.93     18.52 o 
   2   3   7       39.98       21.49      9.29 o 
   3   3   7     6085.29     5664.74    103.35 o 
   4   3   7     1000.90     1031.55     31.46 o 
   5   3   7     2588.05     2622.90     66.13 o 
   6   3   7     1172.50     1142.20     52.79 o 
   7   3   7     1414.69     1310.05     45.33 o 
   8   3   7      315.80      327.86     55.24 o 
   9   3   7     2480.52     2678.13     90.40 o 
  10   3   7      338.67      320.11     58.22 o 
  11   3   7       39.60       20.14     66.25 o 
  12   3   7        0.33      -60.83     79.90 o 
 -11   4   7       28.83       -5.59     48.45 o 
 -10   4   7       56.92       55.66     45.24 o 
  -9   4   7        6.90      -14.33     39.29 o 
  -8   4   7      117.70      134.36     38.66 o 
  -7   4   7      715.05      700.08     49.36 o 
  -6   4   7      721.31      648.18     30.21 o 
  -5   4   7      398.18      346.63     33.86 o 
  -4   4   7     1064.62     1058.52     40.97 o 
  -3   4   7      713.29      852.31     26.05 o 
  -2   4   7    16588.28    17550.25    229.11 o 
  -1   4   7     1908.37     2003.39     35.09 o 
   0   4   7      578.16      660.81     23.74 o 
   1   4   7     2171.66     2343.20     59.98 o 
   2   4   7     9276.87     9361.23    133.30 o 
   3   4   7      374.46      383.69     21.73 o 
   4   4   7     9681.77     9426.83    120.50 o 
   5   4   7     2847.62     2806.17     51.84 o 
   6   4   7      622.19      655.17     42.66 o 
   7   4   7      296.42      241.89     44.77 o 
   9   4   7      130.32       68.64     58.02 o 
  10   4   7      841.71      855.39     60.83 o 
  11   4   7      993.68     1130.56     72.12 o 
 -11   5   7      411.67      406.91     63.50 o 
 -10   5   7      139.03      174.59     52.03 o 
  -9   5   7        0.00       40.98     40.48 o 
  -8   5   7      304.16      354.31     98.71 o 
  -7   5   7      238.32      278.58     39.65 o 
  -6   5   7     1558.69     1593.92     50.31 o 
  -5   5   7     4573.29     4610.70     87.84 o 
  -4   5   7      219.87      223.05     30.16 o 
  -3   5   7        2.67       23.16     15.70 o 
  -2   5   7     1551.22     1514.03     46.26 o 
  -1   5   7     4411.25     4235.70     75.74 o 
   0   5   7     5951.29     6002.30     96.74 o 
   1   5   7     1701.39     1615.27     52.77 o 
   2   5   7     2258.41     2315.46     65.14 o 
   3   5   7      569.99      618.19     27.57 o 
   4   5   7     3032.35     2863.60     52.08 o 
   5   5   7     1215.86     1255.20     43.56 o 
   6   5   7       53.73       74.51     31.93 o 
   7   5   7        8.16      -16.75     30.59 o 
   8   5   7       96.14      108.25     44.20 o 
   9   5   7        0.08       26.38     40.31 o 
  10   5   7      652.65      869.16     71.61 o 
  11   5   7       76.34       60.21     51.06 o 
 -11   6   7       31.99        3.51     57.75 o 
 -10   6   7      212.41      143.68     70.40 o 
  -9   6   7     1921.12     1970.38    108.84 o 
  -8   6   7       22.56       -8.46     28.75 o 
  -7   6   7      230.70      170.66     30.87 o 
  -6   6   7     1183.92     1196.54     80.50 o 
  -5   6   7      830.12      701.87     37.62 o 
  -4   6   7     6291.41     5794.74    101.02 o 
  -3   6   7     7253.28     7272.51    115.83 o 
  -2   6   7       15.09       13.67     14.31 o 
  -1   6   7      122.30      125.39     20.82 o 
   0   6   7     4779.42     4672.00     84.21 o 
   1   6   7     3668.35     3908.51     73.79 o 
   2   6   7      456.25      397.36     27.57 o 
   3   6   7     3630.70     3546.82    100.75 o 
   4   6   7       14.22        3.24     24.44 o 
   5   6   7       46.01       45.71     25.52 o 
   6   6   7      262.52      228.04     41.10 o 
   7   6   7     1028.31     1001.30     58.03 o 
   8   6   7      427.83      536.81    106.13 o 
   9   6   7      354.76      290.77     49.45 o 
  10   6   7       58.93       52.62     47.06 o 
  11   6   7      141.82      140.57     56.04 o 
 -10   7   7      695.13      832.42     77.65 o 
  -9   7   7       61.93       26.09     47.62 o 
  -8   7   7     2729.94     2573.59     80.78 o 
  -7   7   7      571.20      629.44     45.07 o 
  -6   7   7       15.42       35.96     27.61 o 
  -5   7   7      822.12      724.95     51.08 o 
  -4   7   7     5322.64     5002.95     94.01 o 
  -3   7   7     1787.66     1769.17     49.18 o 
  -2   7   7     6436.94     6450.12    101.02 o 
  -1   7   7     3523.88     3516.96    125.94 o 
   0   7   7       59.19       42.60     22.08 o 
   1   7   7      125.39      155.62     25.21 o 
   2   7   7     6239.51     6312.39    139.76 o 
   3   7   7       51.46       56.21     29.83 o 
   4   7   7     2632.51     2478.28     77.26 o 
   5   7   7      909.70      947.14     55.44 o 
   6   7   7      167.02      208.54     41.37 o 
   7   7   7       15.34       38.29     39.42 o 
   8   7   7     1125.22     1162.12     65.95 o 
   9   7   7       84.93      162.34     48.29 o 
  10   7   7      396.94      420.30     61.92 o 
  -9   8   7       43.73       15.43     33.71 o 
  -8   8   7      366.39      369.36     45.77 o 
  -7   8   7      166.57      146.19     48.85 o 
  -6   8   7     4713.08     4346.92     94.46 o 
  -5   8   7      160.93      171.83     30.66 o 
  -4   8   7     1431.42     1464.93     48.92 o 
  -3   8   7       36.42      126.34     34.71 o 
  -2   8   7     1182.27     1154.60     55.53 o 
  -1   8   7       29.43       39.36     23.94 o 
   0   8   7     5641.00     5389.06    121.55 o 
   1   8   7      120.90      171.20     35.90 o 
   2   8   7     2220.22     2191.24     77.20 o 
   3   8   7       13.23       48.74     32.42 o 
   4   8   7      512.41      560.51     45.53 o 
   5   8   7      370.92      376.02     48.45 o 
   6   8   7     2756.61     2627.79     92.12 o 
   7   8   7      180.78      177.43     46.35 o 
   8   8   7       11.44       26.60    121.12 o 
   9   8   7        0.99       -5.54     46.82 o 
  -8   9   7      839.40      872.12    115.74 o 
  -7   9   7      772.54      805.89     66.50 o 
  -6   9   7      178.06       56.77     42.95 o 
  -5   9   7     1722.55     1600.52     72.37 o 
  -4   9   7      183.07      277.07     45.22 o 
  -3   9   7      594.49      671.38     52.80 o 
  -2   9   7     2986.05     2777.79     72.87 o 
  -1   9   7     2880.33     2756.42     91.54 o 
   0   9   7      768.85      715.91     52.57 o 
   1   9   7     1645.98     1676.79     71.72 o 
   2   9   7     1082.91     1116.44     60.00 o 
   3   9   7      681.49      680.27     53.18 o 
   4   9   7       84.69      146.02     39.12 o 
   5   9   7     3168.69     3029.75    101.29 o 
   6   9   7      339.93      385.79     54.72 o 
   7   9   7      209.26      228.48     51.62 o 
   8   9   7      682.48      787.12     74.88 o 
  -7  10   7      153.61      128.96     41.20 o 
  -6  10   7      115.53       93.88     48.05 o 
  -5  10   7       62.44       89.09     49.35 o 
  -4  10   7      183.53       93.96     49.92 o 
  -3  10   7     1117.15     1075.16     52.26 o 
  -2  10   7      597.38      627.11     61.16 o 
  -1  10   7      804.16      756.60     77.19 o 
   0  10   7       77.17       50.11     39.21 o 
   1  10   7     1165.04     1053.26     62.76 o 
   2  10   7      933.37      901.45     60.44 o 
   3  10   7      262.78      399.19    107.17 o 
   4  10   7     1064.82      896.38     93.15 o 
   5  10   7       42.10      116.13     56.61 o 
   6  10   7       38.95       78.83     48.85 o 
   7  10   7      110.10       37.89     49.33 o 
  -6  11   7        5.12      -48.04     48.04 o 
  -5  11   7      388.21      236.37     57.27 o 
  -4  11   7       90.55       75.21     47.23 o 
  -3  11   7      512.71      488.78     73.18 o 
  -2  11   7       11.01      -52.20     52.20 o 
  -1  11   7       15.45       40.23     42.90 o 
   0  11   7     1175.06     1043.64    110.05 o 
   1  11   7      403.59      455.82     56.52 o 
   2  11   7      320.91      360.80     56.60 o 
   3  11   7      325.17      377.29     57.51 o 
   4  11   7      253.29      344.36     81.51 o 
   5  11   7       36.16       56.58     50.32 o 
   6  11   7      688.72      791.30    130.49 o 
  -4  12   7      169.48      152.84     72.00 o 
  -3  12   7        9.62      -63.64     63.64 o 
  -2  12   7       24.36       -8.96     45.92 o 
  -1  12   7       25.35       60.87     47.70 o 
   0  12   7       41.29       33.49     52.77 o 
   1  12   7     1129.92     1232.40     77.81 o 
   2  12   7      202.40      264.99     58.50 o 
   3  12   7       22.55       36.60     73.21 o 
   4  12   7       30.28        7.89     52.69 o 
 -12   0   8     1146.91     1211.10    111.35 o 
 -10   0   8     2431.09     2297.53    123.87 o 
  -8   0   8      517.03      550.48     71.13 o 
  -6   0   8     4028.53     4243.27    143.01 o 
  -4   0   8     1615.53     1416.73     41.05 o 
  -2   0   8    15249.67    16513.60    412.42 o 
   2   0   8      263.29      246.75     19.18 o 
   4   0   8    24894.63    28124.81    361.39 o 
   6   0   8     1056.29      990.37     34.83 o 
   8   0   8      823.60      775.39     66.65 o 
  10   0   8      715.28      591.97     81.84 o 
 -12   1   8        9.73       -2.74     50.30 o 
 -11   1   8       37.01       12.42     58.29 o 
 -10   1   8       92.92      147.00     47.88 o 
  -9   1   8      383.45      473.72     56.78 o 
  -8   1   8     2306.09     2382.24     79.89 o 
  -7   1   8     2679.74     2590.06     79.61 o 
  -6   1   8      301.17      239.07     24.20 o 
  -5   1   8     1009.64      857.43     30.53 o 
  -4   1   8      582.22      522.08     23.84 o 
  -3   1   8       82.18       56.26     11.01 o 
  -2   1   8      441.79      458.18     17.04 o 
  -1   1   8    10607.71    10656.04    146.13 o 
   0   1   8        2.34        5.96      8.60 o 
   1   1   8      183.78      201.89     12.59 o 
   2   1   8        2.41        5.73      6.94 o 
   3   1   8     5148.25     5329.16     61.62 o 
   4   1   8       86.48       31.47      9.64 o 
   5   1   8      779.99      767.29     25.05 o 
   6   1   8     1156.33     1190.99     44.27 o 
   7   1   8        3.22       -4.66     15.30 o 
   8   1   8        0.39       55.93     46.48 o 
   9   1   8     1517.67     1462.53     83.15 o 
  10   1   8        2.13       49.19     62.50 o 
  11   1   8      171.15      165.29     67.52 o 
  12   1   8      493.50      492.99     92.28 o 
 -12   2   8      151.38       52.31     54.44 o 
 -11   2   8      413.30      480.15     60.47 o 
 -10   2   8     3753.62     3817.71    117.08 o 
  -9   2   8     1618.19     1663.27     72.34 o 
  -8   2   8     2967.50     2969.94     91.72 o 
  -7   2   8       26.57       32.55     28.08 o 
  -6   2   8      637.40      589.35     35.11 o 
  -5   2   8     3806.04     4103.38     75.72 o 
  -4   2   8     3387.51     3285.21     78.55 o 
  -3   2   8     1624.01     1515.62     30.02 o 
  -2   2   8     4596.42     4746.71     64.87 o 
  -1   2   8        4.81       -4.27      8.27 o 
   0   2   8     1514.46     1551.03     32.38 o 
   1   2   8      994.94     1153.84     30.39 o 
   2   2   8    22333.53    23631.52    312.50 o 
   3   2   8     2744.24     2664.90     47.92 o 
   4   2   8     2619.45     2526.44     49.21 o 
   5   2   8      638.56      619.55     28.43 o 
   6   2   8     4237.57     4517.02     70.90 o 
   7   2   8     1534.21     1600.02     48.57 o 
   8   2   8     5482.21     5654.58    105.86 o 
   9   2   8        0.16       17.03     35.21 o 
  10   2   8      802.41      892.83     89.20 o 
  11   2   8       17.30       56.48     66.12 o 
  12   2   8       52.71       12.38     83.45 o 
 -12   3   8      445.59      523.38     68.07 o 
 -11   3   8      375.47      385.20    155.52 o 
 -10   3   8      251.84       62.08     66.52 o 
  -9   3   8      104.85       49.97     65.11 o 
  -8   3   8       67.82       39.10     54.14 o 
  -7   3   8      488.90      584.34     36.38 o 
  -6   3   8     8782.98     8635.49    139.04 o 
  -5   3   8       12.40       35.82     19.19 o 
  -4   3   8     5904.61     5735.70    138.25 o 
  -3   3   8        3.92       77.79     24.46 o 
  -2   3   8     6954.85     7275.55    130.03 o 
  -1   3   8     1620.64     1884.74     31.67 o 
   0   3   8     6548.41     6760.34     99.00 o 
   1   3   8      339.25      299.68     25.19 o 
   3   3   8      987.25      778.73     53.99 o 
   4   3   8     1382.34     1277.02     37.89 o 
   5   3   8        1.26        3.59     15.26 o 
   6   3   8     8512.28     8446.48    149.57 o 
   7   3   8      729.17      661.67     48.87 o 
   8   3   8      798.90      734.54     49.68 o 
   9   3   8      257.84      335.22     49.41 o 
  10   3   8     1481.48     1649.17     76.95 o 
  11   3   8       12.46       38.95     65.78 o 
  12   3   8      994.89     1227.03    117.11 o 
 -11   4   8      673.38      888.26     76.65 o 
 -10   4   8      372.08      358.95     57.30 o 
  -9   4   8        3.33      -29.77     37.45 o 
  -8   4   8     1964.08     1741.81     70.13 o 
  -7   4   8     3415.95     3477.89    181.99 o 
  -6   4   8      244.68      222.98     44.20 o 
  -5   4   8     5514.92     5435.07     83.33 o 
  -4   4   8     5795.74     5787.82     83.78 o 
  -3   4   8     8397.95     8877.67    114.09 o 
  -2   4   8     6535.80     6883.53     90.16 o 
  -1   4   8     7192.13     7459.65     94.24 o 
   0   4   8     1558.49     1695.77     38.04 o 
   1   4   8     5438.10     5688.31     93.75 o 
   2   4   8     4440.21     4358.34     71.29 o 
   3   4   8        7.63       10.83     12.78 o 
   4   4   8     2107.28     2179.80     42.60 o 
   5   4   8     6311.28     5702.92    433.94 o 
   6   4   8     1907.46     1844.64     62.81 o 
   7   4   8     1976.74     2204.11    107.94 o 
   8   4   8     1094.78     1020.71     56.33 o 
   9   4   8      150.52      117.67     40.25 o 
  10   4   8      547.78      610.90     62.61 o 
  11   4   8      704.57      885.43     74.99 o 
 -11   5   8       47.35       15.67     95.46 o 
 -10   5   8      526.41      654.52     66.00 o 
  -9   5   8     1091.30     1032.86     64.61 o 
  -8   5   8       13.39       -5.26     27.24 o 
  -7   5   8      807.32      823.58     41.90 o 
  -6   5   8       82.21      103.36     23.10 o 
  -5   5   8     4500.29     4530.74     85.84 o 
  -4   5   8        3.02      -11.47     14.59 o 
  -3   5   8    13831.62    13309.63    235.31 o 
  -2   5   8      499.33      548.60     22.70 o 
  -1   5   8     2058.79     1921.88     36.79 o 
   0   5   8       18.09       89.02     16.45 o 
   1   5   8     3842.27     3753.93     67.13 o 
   2   5   8      161.69      152.35     17.96 o 
   3   5   8    11508.08    11925.97    362.91 o 
   4   5   8      278.54      294.83     28.27 o 
   5   5   8     2292.92     2426.92     60.42 o 
   6   5   8      133.37       98.87     34.33 o 
   7   5   8      110.50      121.39     37.72 o 
   8   5   8       97.56       81.96     43.20 o 
   9   5   8     4138.66     3902.78    115.08 o 
  10   5   8      200.30      168.40     99.74 o 
  11   5   8       70.04      109.48    104.80 o 
 -11   6   8       76.36       62.92     56.96 o 
 -10   6   8      149.26      100.34     49.89 o 
  -9   6   8      700.30      735.23     67.35 o 
  -8   6   8      519.50      544.87     45.41 o 
  -7   6   8      642.58      587.69     35.05 o 
  -6   6   8      836.84      860.35     40.26 o 
  -5   6   8       90.37      101.96     25.25 o 
  -4   6   8       88.95      181.80     25.43 o 
  -3   6   8     2961.78     2862.29     61.02 o 
  -2   6   8     3042.77     2978.46     53.35 o 
  -1   6   8     8253.16     8086.42    128.54 o 
   0   6   8     1293.45     1322.51     40.39 o 
   1   6   8      821.10      825.96     32.84 o 
   2   6   8      845.07      760.74     33.00 o 
   3   6   8      912.91      864.79     47.10 o 
   4   6   8     2224.98     2251.18    100.71 o 
   5   6   8     1406.06     1394.21     47.91 o 
   6   6   8     1100.38     1084.36     57.61 o 
   7   6   8      622.59      664.62     57.70 o 
   8   6   8      218.03      166.56     44.50 o 
   9   6   8      138.64       43.06     43.21 o 
  10   6   8      379.24      354.06     79.67 o 
 -10   7   8      110.64      178.15     95.56 o 
  -9   7   8        6.51        5.23     46.37 o 
  -8   7   8       12.80       16.19     27.87 o 
  -7   7   8      702.15      731.66     76.32 o 
  -6   7   8       82.65       50.06     28.49 o 
  -5   7   8     1448.01     1400.21     48.00 o 
  -4   7   8      319.97      361.15     28.31 o 
  -3   7   8        3.12       10.59     18.01 o 
  -2   7   8        3.11        3.42     16.82 o 
  -1   7   8     3750.39     3750.14     77.84 o 
   0   7   8      800.62      817.83     45.78 o 
   1   7   8     1344.12     1370.93     89.00 o 
   2   7   8      649.16      642.51     86.66 o 
   3   7   8       38.07       23.04     52.33 o 
   4   7   8       67.32       70.23     33.08 o 
   5   7   8      359.26      341.73     44.45 o 
   6   7   8      761.07      744.66     56.14 o 
   7   7   8      124.43      166.92     64.78 o 
   8   7   8        3.64        5.25     47.51 o 
   9   7   8        0.08       20.89     43.90 o 
  10   7   8       27.53       33.24     51.00 o 
  -9   8   8      404.64      395.14     63.54 o 
  -8   8   8       33.20       -7.14     37.40 o 
  -7   8   8     1353.56     1250.51     57.30 o 
  -6   8   8      252.71      354.65     49.46 o 
  -5   8   8      633.97      637.84     46.61 o 
  -4   8   8       25.71       12.11     25.93 o 
  -3   8   8     2027.72     2245.68     63.77 o 
  -2   8   8       68.02       58.85     24.94 o 
  -1   8   8     2264.74     2167.09     70.38 o 
   0   8   8     2126.39     2025.69     76.06 o 
   1   8   8      108.25      148.81     36.35 o 
   2   8   8      758.74      784.31     51.64 o 
   3   8   8      880.13      939.44     54.18 o 
   4   8   8      185.85      215.37     38.63 o 
   5   8   8      114.87      113.87     38.81 o 
   6   8   8        1.96       18.94     37.55 o 
   7   8   8       33.98        3.72     39.78 o 
   8   8   8       23.70       27.51     45.43 o 
   9   8   8        3.51       28.44     50.08 o 
  -8   9   8      121.28       38.75     42.47 o 
  -7   9   8       29.16      -11.08     37.27 o 
  -6   9   8       53.18       32.70     33.52 o 
  -5   9   8      225.33      223.36     37.01 o 
  -4   9   8     1470.28     1273.34     81.87 o 
  -3   9   8      477.87      499.60     42.75 o 
  -2   9   8        0.98       34.76     27.59 o 
  -1   9   8      423.71      351.06     47.71 o 
   0   9   8     1221.37     1218.09     63.67 o 
   1   9   8     1496.05     1506.47     69.02 o 
   2   9   8      937.05      994.71     58.57 o 
   3   9   8     1432.76     1355.18     65.82 o 
   4   9   8       64.65      -16.05     34.50 o 
   5   9   8        5.39       39.03     46.78 o 
   6   9   8     1063.73     1029.80     66.60 o 
   7   9   8      655.15      555.46    105.77 o 
   8   9   8       68.47      -37.60     48.25 o 
  -7  10   8      394.06      280.60     49.84 o 
  -6  10   8      171.28      208.74     47.16 o 
  -5  10   8      861.15      956.73     56.85 o 
  -4  10   8       80.21      115.30     36.26 o 
  -3  10   8       95.59      132.87     80.34 o 
  -2  10   8      121.89      158.05     44.09 o 
  -1  10   8     4471.80     4292.85    175.19 o 
   0  10   8      389.68      446.47     54.39 o 
   1  10   8     2606.80     2496.02     91.12 o 
   2  10   8       23.35       89.39     68.93 o 
   3  10   8       20.16       -8.54     54.57 o 
   4  10   8      283.57      265.67     72.87 o 
   5  10   8     1851.53     1926.12    124.77 o 
   6  10   8      201.91      135.73     61.97 o 
   7  10   8      469.47      582.68     70.40 o 
  -6  11   8      849.57      899.02     78.79 o 
  -5  11   8      256.79      175.89     79.06 o 
  -4  11   8      190.63      180.37     51.46 o 
  -3  11   8     1137.30     1151.55     72.43 o 
  -2  11   8      137.83       68.75     47.85 o 
  -1  11   8      789.60      903.13     72.32 o 
   0  11   8     1239.98     1220.65     71.64 o 
   1  11   8      636.11      746.93     69.16 o 
   2  11   8      310.54      339.48    112.79 o 
   3  11   8     2894.28     2762.68    102.59 o 
   4  11   8      533.06      542.38     93.29 o 
   5  11   8      399.24      442.41     62.04 o 
   6  11   8      352.93      450.22     68.63 o 
  -4  12   8     1027.51     1089.90     83.47 o 
  -3  12   8       40.78       22.14     51.84 o 
  -2  12   8      787.14      716.74     71.15 o 
  -1  12   8      530.56      621.95     67.35 o 
   0  12   8       73.42       77.43     47.53 o 
   1  12   8       86.25      218.49     54.36 o 
   2  12   8     1663.94     1619.89    207.35 o 
   3  12   8        1.15      -70.67     70.67 o 
   4  12   8      378.52      508.27     67.73 o 
 -11   0   9        8.33       24.56     63.51 o 
  -9   0   9      179.12      194.53     58.29 o 
  -7   0   9      162.57      225.25     52.93 o 
  -5   0   9     1017.89      949.25     35.97 o 
  -3   0   9      747.74      813.41     31.58 o 
  -1   0   9     5663.68     6268.22    114.32 o 
   1   0   9      142.08      140.42     16.45 o 
   3   0   9    10399.66    12369.13    167.70 o 
   5   0   9      163.02      176.88     40.30 o 
   7   0   9      642.81      706.78     44.33 o 
   9   0   9      280.37      198.62     55.28 o 
 -12   1   9      194.36      189.16     82.78 o 
 -11   1   9      440.63      435.23     66.72 o 
 -10   1   9      913.10      976.60     63.20 o 
  -9   1   9      435.06      398.53     61.26 o 
  -8   1   9      160.69      161.31     35.22 o 
  -7   1   9       13.30        3.30     28.88 o 
  -6   1   9     2869.43     2754.33     59.74 o 
  -5   1   9       58.50       11.78     12.41 o 
  -4   1   9       64.89       50.49     12.58 o 
  -3   1   9      713.73      767.34     22.46 o 
  -2   1   9      509.01      753.08     21.04 o 
  -1   1   9     5803.34     6295.65     80.47 o 
   0   1   9      118.99       97.78     11.56 o 
   1   1   9     2518.33     2480.18     32.69 o 
   2   1   9      800.89      771.05     16.98 o 
   3   1   9       97.54      115.72     10.74 o 
   4   1   9     2399.80     2269.14     33.03 o 
   5   1   9      860.95      717.84     22.14 o 
   6   1   9      216.91      204.35     20.58 o 
   7   1   9        5.67       -6.37     17.58 o 
   8   1   9      214.53      139.62     37.49 o 
   9   1   9      338.26      316.82     74.98 o 
  10   1   9      764.06      755.25     77.76 o 
  11   1   9      233.70      267.88     74.08 o 
 -12   2   9        6.18      -52.28     52.28 o 
 -11   2   9     1129.01     1217.25     76.45 o 
 -10   2   9       38.43      103.35     45.08 o 
  -9   2   9        2.59       68.16     43.63 o 
  -8   2   9      924.35      955.99     55.76 o 
  -7   2   9     4028.87     3963.24    129.79 o 
  -6   2   9      153.91      143.89     24.05 o 
  -5   2   9     5155.25     5212.35     90.43 o 
  -4   2   9     2308.12     2370.29     41.64 o 
  -3   2   9      167.23      166.05     14.09 o 
  -2   2   9      248.26      265.58     16.04 o 
  -1   2   9     2117.58     2108.36     40.62 o 
   0   2   9     2396.81     2833.61     62.88 o 
   1   2   9     5790.00     5871.22     91.69 o 
   2   2   9     3699.62     3633.69     68.50 o 
   3   2   9      922.36     1020.87     24.00 o 
   4   2   9       10.16        3.95     10.99 o 
   5   2   9     8137.97     8008.88    121.28 o 
   6   2   9       62.31       57.02     18.16 o 
   7   2   9     2526.23     2497.18     60.97 o 
   8   2   9     1913.92     2061.85    120.25 o 
   9   2   9      539.64      446.82     92.08 o 
  10   2   9        0.19       19.00     57.15 o 
  11   2   9      833.18      960.02    107.67 o 
  12   2   9       34.47      -27.44     75.35 o 
 -12   3   9       48.47      105.20     54.90 o 
 -11   3   9      308.32      230.16    123.06 o 
 -10   3   9        1.77       19.89     41.34 o 
  -9   3   9     2810.68     2857.08    198.55 o 
  -8   3   9      699.78      725.45     54.23 o 
  -7   3   9     3675.42     3578.78     84.63 o 
  -6   3   9      995.49     1021.65     41.12 o 
  -5   3   9     1381.74     1304.93     41.93 o 
  -4   3   9     1048.60     1106.30     36.42 o 
  -3   3   9    24028.77    25005.26    332.60 o 
  -2   3   9      707.36      792.48     33.02 o 
  -1   3   9     7336.84     7491.18    110.96 o 
   0   3   9      481.41      460.24     20.86 o 
   1   3   9     3620.75     3323.25    112.29 o 
   2   3   9     1893.85     1397.94     63.84 o 
   3   3   9    16161.93    16145.06    274.96 o 
   4   3   9     2700.14     2573.21     81.41 o 
   5   3   9      176.77      133.27     20.19 o 
   6   3   9     1430.83     1485.23     46.50 o 
   7   3   9     3045.97     3088.02    120.39 o 
   8   3   9       65.18       62.17     35.74 o 
   9   3   9     4064.40     4176.82    116.82 o 
  10   3   9        4.87       15.94     41.99 o 
  11   3   9       63.87       51.59     74.01 o 
 -11   4   9      885.63      999.46     75.04 o 
 -10   4   9     1334.62     1228.16     70.98 o 
  -9   4   9      706.83      653.40     80.77 o 
  -8   4   9      255.37      257.99    127.68 o 
  -7   4   9     2018.67     1900.72     57.24 o 
  -6   4   9      674.53      675.19     37.26 o 
  -5   4   9     1873.06     1882.00     67.98 o 
  -4   4   9     6587.16     6473.51     91.98 o 
  -3   4   9        3.32       16.24     12.79 o 
  -2   4   9    12764.42    12688.39    176.21 o 
  -1   4   9     3845.50     3975.90     56.79 o 
   0   4   9        6.84      -11.89     11.89 o 
   1   4   9     1188.01     1125.30     28.91 o 
   2   4   9     9274.68     8856.23    166.66 o 
   3   4   9     1371.80     1346.04     32.84 o 
   4   4   9     4405.65     4110.27     95.10 o 
   5   4   9     2696.65     2458.19     72.98 o 
   6   4   9      242.14      216.35     27.18 o 
   7   4   9      385.20      453.80     73.38 o 
   8   4   9     2892.93     2634.61     87.09 o 
   9   4   9      176.00      184.59     42.97 o 
  10   4   9     1434.67     1579.29     77.00 o 
  11   4   9      837.17     1050.15    112.29 o 
 -11   5   9        0.26       35.91     53.54 o 
 -10   5   9     1458.02     1475.13     78.92 o 
  -9   5   9       22.90       95.07     45.71 o 
  -8   5   9      311.09      258.19     34.89 o 
  -7   5   9      121.29       54.50     39.54 o 
  -6   5   9     6628.30     6482.49    113.20 o 
  -5   5   9      526.38      496.82     42.03 o 
  -4   5   9       16.81        4.72     17.00 o 
  -3   5   9      542.48      612.26     33.78 o 
  -2   5   9     5396.19     5284.27     75.83 o 
  -1   5   9      580.56      665.03     25.21 o 
   0   5   9    13334.46    13702.59    193.08 o 
   1   5   9      304.40      332.11     22.00 o 
   2   5   9     1812.38     1702.92     40.07 o 
   3   5   9       20.60       49.53     25.82 o 
   4   5   9     5388.72     5139.94     97.49 o 
   5   5   9      358.76      416.32     37.49 o 
   6   5   9     4549.66     4537.92    114.84 o 
   7   5   9      166.67       76.72     36.60 o 
   8   5   9      387.10      329.53    102.35 o 
   9   5   9       20.35       40.93     45.50 o 
  10   5   9     1212.35      549.47     84.92 o 
  11   5   9       35.87       -2.51     52.03 o 
 -10   6   9      109.32      114.69     54.21 o 
  -9   6   9      569.11      507.51     73.11 o 
  -8   6   9     1152.43     1135.47     55.17 o 
  -7   6   9        9.23       39.18     24.05 o 
  -6   6   9       50.88       23.91     21.42 o 
  -5   6   9      425.41      435.38     54.49 o 
  -3   6   9       52.40       79.74     19.09 o 
  -2   6   9      488.46      526.58     25.22 o 
  -1   6   9     1630.04     1645.15     36.78 o 
   0   6   9       12.43       -7.23     16.84 o 
   1   6   9     1698.89     1748.19     51.75 o 
   2   6   9     1690.34     1619.05     72.87 o 
   3   6   9      531.91      612.29     46.36 o 
   4   6   9     3183.87     2968.58     84.89 o 
   5   6   9       91.39       96.58     26.01 o 
   6   6   9      278.77      277.16     43.91 o 
   7   6   9       41.28       55.45     56.25 o 
   8   6   9      387.89      379.20     95.13 o 
   9   6   9      156.61       86.17     45.95 o 
  10   6   9       76.03       37.57     48.77 o 
 -10   7   9       15.59      -51.40     51.40 o 
  -9   7   9      165.91       38.46     52.59 o 
  -8   7   9        4.21      -30.19     32.11 o 
  -7   7   9      293.00      297.52     32.28 o 
  -6   7   9       41.47       36.83     30.87 o 
  -5   7   9      396.85      355.07     33.47 o 
  -4   7   9       10.69        0.57     20.55 o 
  -3   7   9      409.57      396.58     58.09 o 
  -2   7   9       11.77       -8.90     22.36 o 
  -1   7   9       40.61       58.65     29.69 o 
   0   7   9       59.27       64.16     27.77 o 
   1   7   9      957.00      858.62     51.13 o 
   2   7   9      166.33      182.43     36.75 o 
   3   7   9     1084.88      931.07     51.61 o 
   4   7   9        3.40       20.28     47.18 o 
   5   7   9        3.76       -4.78     23.72 o 
   6   7   9      217.95      193.48     43.18 o 
   7   7   9      798.56      802.48     61.04 o 
   8   7   9      176.17      151.02     46.44 o 
   9   7   9       95.59       48.68     48.36 o 
  10   7   9       35.53       35.34     52.62 o 
  -9   8   9      280.33      290.72     59.02 o 
  -8   8   9        6.77       -1.01     36.80 o 
  -7   8   9      138.91      163.99     40.62 o 
  -6   8   9      150.12      105.48     35.17 o 
  -5   8   9      309.60      219.49     35.82 o 
  -4   8   9       13.20       26.84     26.54 o 
  -3   8   9      641.84      666.17     40.22 o 
  -2   8   9      706.41      675.92     46.94 o 
  -1   8   9     1123.20     1094.07     58.59 o 
   0   8   9      104.97       74.95     33.08 o 
   1   8   9      209.73      253.61     41.82 o 
   2   8   9        8.35      -28.07     28.07 o 
   3   8   9      119.38      116.93     65.75 o 
   4   8   9       99.80       73.28     34.64 o 
   5   8   9       81.94       33.47     37.73 o 
   6   8   9      912.78      936.48     60.10 o 
   7   8   9      243.72      139.12     48.48 o 
   8   8   9      137.74       59.62     48.50 o 
   9   8   9       34.48        7.55     51.25 o 
  -8   9   9      338.66      413.37     51.89 o 
  -7   9   9       71.97      -11.46     38.05 o 
  -6   9   9      714.05      706.49     60.53 o 
  -5   9   9      239.04      189.55     36.64 o 
  -4   9   9       44.86       59.99     29.88 o 
  -3   9   9      622.73      576.02     43.16 o 
  -2   9   9     2447.89     2122.59    100.31 o 
  -1   9   9       94.68       -2.79     31.13 o 
   0   9   9     3602.93     3471.08    105.80 o 
   1   9   9      521.02      536.14     54.56 o 
   2   9   9      169.16      117.28     38.63 o 
   3   9   9      777.84      846.99     56.69 o 
   4   9   9      189.42      242.91     49.39 o 
   5   9   9      249.75      285.35     50.73 o 
   6   9   9     1004.92     1136.37     75.19 o 
   7   9   9      270.07      344.34     56.27 o 
   8   9   9      100.98       64.10     53.12 o 
  -7  10   9        9.70      -41.19     41.19 o 
  -6  10   9        2.10       22.41     39.65 o 
  -5  10   9       28.18       28.49     35.53 o 
  -4  10   9     2052.67     1762.58     84.26 o 
  -3  10   9        0.02        4.82     40.20 o 
  -2  10   9     3147.95     2764.30     99.65 o 
  -1  10   9       42.22       27.10     53.74 o 
   0  10   9       73.79      128.91     42.68 o 
   1  10   9      183.36      280.57     49.92 o 
   2  10   9     2748.80     2757.19    151.10 o 
   3  10   9      348.62      479.93     56.73 o 
   4  10   9     2652.00     2718.45    145.55 o 
   5  10   9      196.12      233.70     51.70 o 
   6  10   9        8.55       17.99     46.30 o 
   7  10   9      100.57       25.37     52.84 o 
  -6  11   9      944.51     1251.75    322.98 o 
  -5  11   9      212.53      111.88     56.34 o 
  -4  11   9      355.70      426.39     62.69 o 
  -3  11   9     1315.80     1189.04    103.89 o 
  -2  11   9      223.97      223.43     52.64 o 
  -1  11   9      317.54      367.33     56.36 o 
   0  11   9     3837.49     3635.29    118.67 o 
   1  11   9      335.44      448.14     58.19 o 
   2  11   9      144.70      123.89     48.46 o 
   3  11   9     1345.54     1357.69     76.04 o 
   4  11   9     1047.57     1076.53    107.27 o 
   5  11   9       97.29      178.62     67.49 o 
   6  11   9      950.98     1114.61     89.85 o 
  -3  12   9       76.16        5.99     52.17 o 
  -2  12   9        3.94       51.91     83.21 o 
  -1  12   9      922.34      905.00     72.30 o 
   0  12   9        1.44       -7.05     47.60 o 
   1  12   9     1686.00     1706.61     99.91 o 
   2  12   9      335.98      364.61     65.95 o 
   3  12   9      193.17      218.89     87.06 o 
 -12   0  10      565.21      625.22    101.32 o 
 -10   0  10        6.86      -10.04     56.15 o 
  -8   0  10      305.10      253.29     54.34 o 
  -6   0  10     3407.83     3105.37    119.65 o 
  -4   0  10      451.89      369.01     26.75 o 
  -2   0  10       24.52       42.13     31.82 o 
   0   0  10     8151.86     9259.31    188.85 o 
   2   0  10      834.74      701.03     23.01 o 
   4   0  10    14288.13    15435.01    254.24 o 
   6   0  10     4554.08     4365.07     80.51 o 
   8   0  10       41.53       13.52     44.30 o 
 -12   1  10       72.67       97.11     55.11 o 
 -11   1  10      256.81      258.27     54.25 o 
 -10   1  10        9.86      -38.94     38.94 o 
  -9   1  10      349.02      350.04     67.35 o 
  -8   1  10      191.21      178.41     39.04 o 
  -7   1  10       45.68       48.26     31.73 o 
  -6   1  10      147.33      119.43     21.96 o 
  -5   1  10     2058.95     1871.57     46.31 o 
  -4   1  10      432.28      378.07     24.06 o 
  -3   1  10     5838.31     6284.65    141.69 o 
  -2   1  10     5793.77     6261.00    100.57 o 
  -1   1  10     1219.61     1422.99     29.08 o 
   0   1  10      807.43      811.29     30.04 o 
   1   1  10     7712.78     7961.71     86.64 o 
   2   1  10     2300.86     2018.34     35.88 o 
   3   1  10       91.74       92.25     10.27 o 
   4   1  10     5725.18     5979.27     84.52 o 
   5   1  10      932.69     1035.58     24.60 o 
   6   1  10      523.63      530.77     26.10 o 
   7   1  10     1201.40     1141.89     35.65 o 
   8   1  10     1822.96     2084.85     58.40 o 
   9   1  10      171.74      140.66     58.42 o 
  10   1  10      339.73      287.15     66.18 o 
 -12   2  10       55.68       68.60     55.39 o 
 -11   2  10       18.53       18.27     47.36 o 
 -10   2  10      562.44      508.05    119.89 o 
  -9   2  10        4.19       -3.24     66.48 o 
  -8   2  10     2900.06     2880.10    119.78 o 
  -7   2  10     2595.65     2526.13    127.05 o 
  -6   2  10        1.16      -13.31     20.33 o 
  -5   2  10       42.80       62.56     20.02 o 
  -4   2  10     6284.79     6354.37     86.36 o 
  -3   2  10     3547.62     3610.25     55.58 o 
  -2   2  10    16819.55    17487.26    242.96 o 
  -1   2  10     2395.84     2294.10    108.14 o 
   0   2  10     1057.45     1088.07     23.86 o 
   1   2  10       18.29       26.85     14.10 o 
   2   2  10     7428.84     7196.60    111.38 o 
   3   2  10     3308.58     3051.18     74.47 o 
   4   2  10     4585.19     4223.69     62.86 o 
   5   2  10      139.29      128.09     27.93 o 
   6   2  10        4.03       16.97     16.00 o 
   7   2  10      272.28      314.08     37.23 o 
   8   2  10     2151.06     2092.50     75.95 o 
   9   2  10     2933.40     3105.25     96.70 o 
  10   2  10     1155.85     1413.26    103.59 o 
  11   2  10        1.07      119.92     80.10 o 
 -12   3  10     1035.28     1197.24     86.82 o 
 -11   3  10        0.69      -52.73     52.73 o 
 -10   3  10      911.91      974.70     69.74 o 
  -9   3  10       22.57       21.54     37.03 o 
  -8   3  10     1445.18     1605.86     70.05 o 
  -7   3  10      250.59      222.62     46.61 o 
  -6   3  10     8212.86     7910.68    131.28 o 
  -5   3  10      589.88      506.01     31.50 o 
  -4   3  10     4416.19     4630.97     84.04 o 
  -3   3  10     1965.40     1890.57     50.69 o 
  -2   3  10     5532.88     5401.13    259.61 o 
  -1   3  10      696.34      681.14     24.51 o 
   0   3  10     3511.92     3545.72     59.85 o 
   1   3  10      702.96      760.59     35.67 o 
   2   3  10      618.64      633.05     34.59 o 
   3   3  10      445.05      498.55     43.73 o 
   4   3  10     2679.01     2603.83     57.78 o 
   5   3  10      191.70      145.90     23.94 o 
   6   3  10      553.46      569.29     39.01 o 
   7   3  10      476.82      507.17    115.27 o 
   8   3  10       65.26       31.10     34.38 o 
   9   3  10      381.63      468.21     53.64 o 
  10   3  10      358.46      340.68     53.07 o 
  11   3  10      380.86      456.86     92.08 o 
 -10   4  10      715.75      897.99     99.91 o 
  -9   4  10       58.68       79.96     41.02 o 
  -8   4  10     4519.35     4371.16    120.47 o 
  -7   4  10     5292.39     5262.24    103.42 o 
  -6   4  10        1.59      -19.59     22.91 o 
  -5   4  10     6889.42     6958.75    119.49 o 
  -4   4  10     4012.66     3935.90     77.90 o 
  -3   4  10      976.58     1044.99     29.14 o 
  -2   4  10     5038.84     5424.75     79.81 o 
  -1   4  10     5060.80     4843.94     75.68 o 
   0   4  10      124.57      148.40     16.06 o 
   1   4  10     5121.49     4911.43    106.25 o 
   2   4  10     5950.37     6042.89    124.63 o 
   3   4  10        2.00      -16.15     19.28 o 
   4   4  10     2243.98     2199.93     66.85 o 
   5   4  10     8990.81     8382.35    203.96 o 
   6   4  10       36.07       28.46     33.62 o 
   7   4  10      268.18      346.81     67.22 o 
   8   4  10     1777.12     1812.02     75.05 o 
   9   4  10      155.68      171.93     88.27 o 
  10   4  10       84.18       63.50     47.59 o 
  11   4  10      211.70      231.57     59.97 o 
 -11   5  10      247.80      230.28     59.60 o 
 -10   5  10        8.39       43.19     47.90 o 
  -9   5  10     4062.80     3759.52    331.82 o 
  -8   5  10        2.46      -18.00     34.25 o 
  -7   5  10      161.47       90.19     27.65 o 
  -6   5  10      234.28      253.76     32.78 o 
  -5   5  10     1291.32     1247.21     38.21 o 
  -4   5  10     2466.60     2395.73     54.80 o 
  -3   5  10     3435.83     3308.93     64.00 o 
  -2   5  10      574.69      600.18     23.78 o 
  -1   5  10      947.65      914.31     24.98 o 
   0   5  10      123.22      134.29     18.38 o 
   1   5  10     4579.45     4758.46     80.01 o 
   2   5  10      183.75      246.72     31.37 o 
   3   5  10     6724.83     6267.89    199.38 o 
   4   5  10      213.79      237.08     34.32 o 
   5   5  10     2143.60     2073.29     58.06 o 
   6   5  10      240.39      265.97     75.99 o 
   7   5  10      248.36      168.98    166.03 o 
   9   5  10     1591.73     1524.57     98.17 o 
  10   5  10      124.70      103.06     68.22 o 
  11   5  10       17.60        6.46     80.30 o 
 -10   6  10      578.71      617.16     68.87 o 
  -9   6  10      386.62      420.01     58.75 o 
  -8   6  10      170.58      113.53     34.57 o 
  -7   6  10      317.94      311.66     36.21 o 
  -6   6  10     1271.93     1302.29     46.54 o 
  -5   6  10     2978.17     3043.51     76.18 o 
  -4   6  10       74.88       14.88     27.09 o 
  -3   6  10     1292.31     1141.02     35.52 o 
  -2   6  10       38.68       27.34     15.51 o 
  -1   6  10      984.63      937.58     36.66 o 
   0   6  10     2459.55     2406.17     55.38 o 
   1   6  10     2205.21     2179.95     98.30 o 
   2   6  10     2535.76     2691.13     80.42 o 
   3   6  10     1109.38     1112.61     54.07 o 
   4   6  10      288.48      380.56     45.71 o 
   5   6  10       81.10       61.78     26.09 o 
   6   6  10      198.49      219.52     41.04 o 
   7   6  10     2287.93     2200.91     82.12 o 
   8   6  10      258.90      238.98     48.78 o 
   9   6  10       74.30       38.57     49.62 o 
  10   6  10        9.03       21.01     48.00 o 
 -10   7  10      207.26      195.50    122.53 o 
  -9   7  10        2.94       42.59     47.32 o 
  -8   7  10       11.29        7.16     33.67 o 
  -7   7  10      671.40      663.99     50.84 o 
  -6   7  10      479.09      477.56     42.10 o 
  -5   7  10      299.94      349.01     43.07 o 
  -4   7  10        1.28      -14.82     23.02 o 
  -3   7  10      114.60       95.77     26.32 o 
  -2   7  10      758.12      741.78     38.47 o 
  -1   7  10     2415.93     2415.93     60.72 o 
   0   7  10      117.75      114.97     34.52 o 
   1   7  10     1301.87     1293.98     61.01 o 
   2   7  10       56.97       62.20     32.75 o 
   3   7  10       15.45        9.88     29.94 o 
   4   7  10      200.70      169.54     36.62 o 
   5   7  10     2093.62     2118.79     62.85 o 
   6   7  10       75.87       58.84     58.99 o 
   7   7  10     1000.97      989.76     62.03 o 
   8   7  10      161.73      105.24     47.38 o 
   9   7  10        8.12      -19.54     44.62 o 
  10   7  10       50.22      -28.89     52.13 o 
  -9   8  10      239.43      217.98     62.96 o 
  -8   8  10        1.03      -37.90     37.90 o 
  -7   8  10        1.84       -2.32     35.15 o 
  -6   8  10       31.52       54.28     32.32 o 
  -5   8  10      217.94      159.26     33.21 o 
  -4   8  10       42.89       72.22     28.55 o 
  -3   8  10      969.32      937.14     51.53 o 
  -2   8  10      497.65      474.77     37.25 o 
  -1   8  10        4.64       10.19     32.39 o 
   0   8  10       14.93       66.24     35.44 o 
   1   8  10     2732.47     2740.40     89.34 o 
   2   8  10       68.39       31.55     35.50 o 
   3   8  10     1015.37     1183.31    112.19 o 
   4   8  10      900.35      840.20     60.23 o 
   5   8  10       15.36       69.37     40.18 o 
   6   8  10      501.50      585.53     60.10 o 
   7   8  10      753.60      849.11     72.56 o 
   8   8  10       56.09       28.25     48.68 o 
   9   8  10      553.55      657.54     71.22 o 
  -8   9  10      236.20      126.25     62.21 o 
  -7   9  10      728.65      804.08     59.53 o 
  -6   9  10      243.44      186.16     65.79 o 
  -5   9  10       16.13       31.16     33.22 o 
  -4   9  10      167.68      129.68     33.91 o 
  -3   9  10      513.25      586.93     59.43 o 
  -1   9  10      182.21      178.65     42.70 o 
   0   9  10     1253.36     1167.15     64.58 o 
   1   9  10        2.64       36.51     36.39 o 
   2   9  10      858.39      860.42     55.00 o 
   3   9  10     1960.54     1900.97     78.25 o 
   4   9  10     1672.25     1591.94     73.02 o 
   5   9  10     1317.06     1213.04     74.08 o 
   6   9  10      201.99      212.44     85.82 o 
   7   9  10        0.07      -32.35     45.97 o 
   8   9  10      433.13      433.13     65.02 o 
  -7  10  10      539.73      533.01     80.29 o 
  -6  10  10      416.85      492.03     93.45 o 
  -5  10  10     1493.74     1437.85     82.02 o 
  -4  10  10      154.72       59.66     45.45 o 
  -3  10  10        4.99      -25.03     42.03 o 
  -2  10  10       39.30      118.38     45.11 o 
   0  10  10      744.24      796.50     62.30 o 
   1  10  10     1927.54     1819.92     80.91 o 
   2  10  10      175.23      179.53     47.30 o 
   3  10  10      376.41      443.04     97.13 o 
   4  10  10      416.46      555.29     92.62 o 
   5  10  10     1667.21     1607.99     82.48 o 
   6  10  10      149.81      143.88     53.59 o 
   7  10  10       85.63      118.57    100.68 o 
  -5  11  10      630.94      622.32     73.54 o 
  -4  11  10      122.79      103.15     52.87 o 
  -3  11  10     1210.55     1166.43     75.04 o 
  -2  11  10      388.00      344.36    119.82 o 
  -1  11  10      503.58      501.19     60.93 o 
   0  11  10      646.84      798.36     85.29 o 
   1  11  10     1413.01     1158.65    135.85 o 
   2  11  10      226.24      302.11     55.80 o 
   3  11  10     1407.03     1361.37     77.20 o 
   4  11  10      622.82      900.26    107.74 o 
   5  11  10       13.62       53.73     52.23 o 
  -3  12  10      161.95       36.01     56.67 o 
  -2  12  10     1611.08     1470.83     83.67 o 
  -1  12  10       47.94       12.68     47.78 o 
   0  12  10       32.33       16.44     46.68 o 
   1  12  10      170.28      255.92     63.10 o 
   2  12  10     1508.17     1487.62    108.64 o 
   3  12  10       68.12       85.12     79.17 o 
 -11   0  11       13.92      -41.29     62.50 o 
  -9   0  11     2684.65     2545.20    127.21 o 
  -7   0  11     1527.16     1701.08     94.69 o 
  -5   0  11     4044.55     3647.29     82.39 o 
  -3   0  11    13466.28    12805.93    316.13 o 
  -1   0  11    10191.98    10618.36    184.02 o 
   1   0  11    25529.04    27257.82    450.23 o 
   3   0  11    33991.94    34327.88    436.84 o 
   5   0  11       40.34       42.93     17.88 o 
   7   0  11     4852.83     4812.16     90.37 o 
   9   0  11     3360.84     3584.98    141.80 o 
 -12   1  11      157.46      223.12    118.92 o 
 -11   1  11      129.66      113.21     49.70 o 
 -10   1  11       16.65       36.66     40.09 o 
  -9   1  11       26.20       -5.68     36.56 o 
  -8   1  11     2278.76     2253.01     80.30 o 
  -7   1  11     2216.62     2257.58     77.05 o 
  -6   1  11      519.11      582.51     45.94 o 
  -5   1  11     3654.24     3448.64     68.16 o 
  -4   1  11     1934.59     1839.72     44.23 o 
  -3   1  11       68.39       73.98     13.98 o 
  -2   1  11     5353.88     5837.76     79.21 o 
  -1   1  11    44350.98    46839.25    517.21 o 
   0   1  11     2955.14     3080.78     66.46 o 
   1   1  11     6453.45     6454.85     84.22 o 
   2   1  11     3416.90     3362.65     43.97 o 
   3   1  11      113.52       65.20     10.02 o 
   4   1  11      457.33      421.46     17.24 o 
   5   1  11     3849.86     3767.40     49.91 o 
   6   1  11      220.45      225.48     22.51 o 
   7   1  11     1777.46     1848.91     44.99 o 
   8   1  11     2048.94     2293.86     77.02 o 
   9   1  11      418.49      367.99     48.25 o 
  10   1  11      359.59      366.92     75.48 o 
 -12   2  11      731.04      914.02     91.55 o 
 -11   2  11      309.47      291.45     58.01 o 
 -10   2  11       94.89       45.17     43.14 o 
  -9   2  11      163.25      173.80     41.98 o 
  -8   2  11      110.62       98.30     36.86 o 
  -7   2  11     1660.91     1725.29     68.39 o 
  -6   2  11     5793.78     5835.07    116.37 o 
  -5   2  11     2724.45     2478.45     57.35 o 
  -4   2  11     5402.34     5213.67    102.88 o 
  -3   2  11      249.56      228.75     29.79 o 
  -2   2  11     2522.60     2765.18     46.43 o 
  -1   2  11    15387.05    15612.48    360.16 o 
   0   2  11    11336.88    11111.80    134.55 o 
   1   2  11     4685.82     4826.63    123.15 o 
   2   2  11      475.41      420.92     24.25 o 
   3   2  11      640.05      740.90     50.57 o 
   4   2  11      392.45      314.83     39.30 o 
   5   2  11        2.39       -6.28     14.26 o 
   6   2  11     2528.33     2521.75     84.45 o 
   7   2  11      514.36      525.49     41.57 o 
   9   2  11        3.26      -12.94     36.80 o 
  10   2  11      724.83      852.49     69.15 o 
  11   2  11       50.46      -48.92     68.93 o 
 -11   3  11      258.17      190.78     53.02 o 
 -10   3  11      417.18      491.65     59.34 o 
  -9   3  11      996.37     1008.08     62.88 o 
  -8   3  11      288.26      217.77     42.20 o 
  -7   3  11        2.38       -8.45     24.57 o 
  -6   3  11      397.41      350.36     44.16 o 
  -5   3  11     1861.31     1800.36     50.33 o 
  -4   3  11     2539.06     2601.53     58.57 o 
  -3   3  11     3511.85     3460.75     67.05 o 
  -2   3  11      447.84      387.15     26.96 o 
  -1   3  11      253.24      248.60     22.23 o 
   0   3  11     1980.04     2214.68     43.59 o 
   1   3  11      418.63      544.20     32.98 o 
   2   3  11     4913.74     4599.01    100.10 o 
   3   3  11     1462.38     1420.28     50.83 o 
   4   3  11       61.76       27.68     19.26 o 
   5   3  11       17.02       -0.46     19.61 o 
   6   3  11      262.28      236.46     28.90 o 
   7   3  11      373.67      368.61     43.11 o 
   8   3  11      376.04      319.85     45.17 o 
   9   3  11       23.21        5.39     38.48 o 
  10   3  11       38.34      -30.47     44.69 o 
  11   3  11       75.41       43.28     51.83 o 
 -11   4  11      707.59      888.25     74.60 o 
 -10   4  11      780.99      830.90     67.56 o 
  -9   4  11       82.91      104.59     44.52 o 
  -8   4  11      329.65      397.92     49.23 o 
  -7   4  11     1335.66     1320.27     50.37 o 
  -6   4  11       47.35       12.99     23.53 o 
  -5   4  11     2381.43     2320.68     65.25 o 
  -4   4  11      300.03      295.82     49.20 o 
  -3   4  11       10.20        2.20     18.54 o 
  -2   4  11     1359.99     1403.92     39.91 o 
  -1   4  11     1321.49     1284.45     35.12 o 
   0   4  11     1147.04     1073.94     29.67 o 
   1   4  11     1070.48     1031.77     45.37 o 
   2   4  11      450.30      296.26     60.29 o 
   3   4  11        2.41       -8.23     18.26 o 
   4   4  11      882.03      806.56     36.28 o 
   5   4  11       99.67       96.41     25.64 o 
   6   4  11      176.79      182.28     28.49 o 
   7   4  11      869.01      760.30     52.68 o 
   8   4  11      157.28      159.49     42.34 o 
   9   4  11       16.09      -44.97     44.97 o 
  10   4  11      226.43      203.47     52.19 o 
  11   4  11       48.96       14.66     55.06 o 
 -11   5  11      300.28      284.87     63.42 o 
 -10   5  11      367.93      222.28    159.50 o 
  -9   5  11       25.87       26.31     41.32 o 
  -8   5  11      350.47      401.98     51.18 o 
  -7   5  11      286.39      250.42     34.09 o 
  -6   5  11     1356.37     1500.69     52.99 o 
  -5   5  11     2218.14     2309.90     62.29 o 
  -4   5  11      894.11      850.21     31.91 o 
  -3   5  11      649.14      644.50     28.70 o 
  -2   5  11     1065.81     1079.06     29.42 o 
  -1   5  11       76.72       82.75     13.24 o 
   0   5  11     1549.36     1398.60     37.91 o 
   1   5  11     1973.26     1997.56    100.34 o 
   2   5  11       23.85       55.13     41.72 o 
   3   5  11      186.33      230.20     34.10 o 
   4   5  11      380.07      411.75     40.59 o 
   5   5  11     1023.76      910.21     73.82 o 
   7   5  11      496.89      466.43     70.40 o 
   8   5  11        2.04       23.43     39.72 o 
   9   5  11        7.87       28.76     42.50 o 
  10   5  11       32.06       13.14     46.18 o 
  11   5  11      454.04      546.37     73.63 o 
 -10   6  11       23.37       47.94     51.70 o 
  -9   6  11      880.18      832.59    107.10 o 
  -8   6  11     1284.47     1205.08     63.82 o 
  -7   6  11      678.45      680.76     52.74 o 
  -6   6  11      364.51      341.30     36.72 o 
  -5   6  11      281.79      336.32     28.07 o 
  -4   6  11        4.83       -5.07     21.09 o 
  -3   6  11      993.28      963.79     40.35 o 
  -2   6  11      518.38      523.62     33.33 o 
  -1   6  11     1674.50     1748.79     48.18 o 
   0   6  11     1648.04     1610.77     61.70 o 
   1   6  11     1542.07     1620.19     63.74 o 
   2   6  11       53.88       57.51     30.55 o 
   3   6  11     4295.71     4246.02    175.53 o 
   4   6  11     1437.79     1313.29     58.63 o 
   5   6  11      771.06      786.11     42.18 o 
   6   6  11      307.67      327.22     44.51 o 
   7   6  11      547.20      725.81     71.24 o 
   8   6  11        0.72       -1.74     53.47 o 
   9   6  11     1451.26     1164.93    153.81 o 
  10   6  11      171.60       66.87     90.41 o 
 -10   7  11      757.69      808.64     80.68 o 
  -9   7  11       64.88      104.72     51.19 o 
  -8   7  11     1958.68     1888.92     74.69 o 
  -7   7  11        3.19      -11.14     30.22 o 
  -6   7  11       31.24       30.41     29.69 o 
  -5   7  11     1565.50     1613.28     74.95 o 
  -4   7  11     3694.53     3683.76     83.59 o 
  -3   7  11      560.69      595.59     44.73 o 
  -2   7  11     2302.37     2259.44     60.59 o 
  -1   7  11     1381.05     1277.92     61.88 o 
   0   7  11        7.20      -23.96     29.49 o 
   1   7  11     1783.13     1939.48     73.08 o 
   2   7  11     7321.95     7002.46    155.99 o 
   3   7  11      225.89      296.62     41.47 o 
   4   7  11     4912.88     4602.55    117.42 o 
   5   7  11      393.72      491.28     40.29 o 
   6   7  11      531.91      600.12     84.49 o 
   7   7  11      701.72      805.46     67.99 o 
   8   7  11     2398.59     2502.18    201.06 o 
   9   7  11       53.78       75.04     76.89 o 
  -9   8  11      120.24      148.61     58.72 o 
  -8   8  11      404.26      482.55     60.57 o 
  -7   8  11      417.18      475.05     77.38 o 
  -6   8  11     3104.33     2977.76     81.17 o 
  -5   8  11        0.23      -28.42     28.42 o 
  -4   8  11     1241.39     1158.31     58.13 o 
  -3   8  11       14.07       73.19     28.33 o 
  -2   8  11     1401.53     1364.94     67.06 o 
  -1   8  11      973.81     1017.79    122.50 o 
   0   8  11     5620.78     5370.51    134.67 o 
   1   8  11       74.86      111.16     37.81 o 
   2   8  11      476.72      560.43     89.14 o 
   3   8  11      706.29      664.11     98.57 o 
   4   8  11      305.88      409.10    116.97 o 
   5   8  11      612.98      767.04     63.57 o 
   6   8  11     4162.31     4222.59    177.47 o 
   7   8  11      155.07      166.98     50.69 o 
   8   8  11       90.85       15.70     46.60 o 
   9   8  11       98.20      114.78     56.33 o 
  -8   9  11      113.80       17.07     42.75 o 
  -7   9  11      289.14      267.97     46.39 o 
  -6   9  11      419.24      442.89     84.02 o 
  -5   9  11     1691.37     1673.46     63.92 o 
  -4   9  11      751.20      779.73     66.65 o 
  -3   9  11        2.33       -0.29     42.26 o 
  -2   9  11      665.87      746.79     59.27 o 
  -1   9  11     1599.35     1584.11     73.46 o 
   0   9  11      793.39      791.18     76.09 o 
   1   9  11     1966.33     1970.62     80.26 o 
   2   9  11      758.49      791.48     56.33 o 
   3   9  11        5.96       -3.06     36.18 o 
   4   9  11       90.16      134.20     43.25 o 
   5   9  11     1592.39     1457.94     98.40 o 
   6   9  11       69.83       40.68     42.50 o 
   7   9  11      848.31      992.21    141.80 o 
   8   9  11      557.84      678.26     72.91 o 
  -7  10  11      296.00      360.00     51.48 o 
  -6  10  11      161.75      144.87     79.53 o 
  -5  10  11       15.58       13.57     68.49 o 
  -4  10  11      332.64      298.72     87.36 o 
  -3  10  11      785.38      682.89     96.06 o 
  -2  10  11      290.61      -10.10     55.81 o 
  -1  10  11      713.41      700.06    151.44 o 
   0  10  11        0.66       13.49     93.89 o 
   1  10  11      428.41      364.24     55.27 o 
   2  10  11      275.12      295.94     51.29 o 
   3  10  11      328.49      432.96     82.01 o 
   4  10  11        1.58       43.97     70.20 o 
   5  10  11       17.19       49.42     47.52 o 
   6  10  11       19.03      -49.17     49.17 o 
   7  10  11      232.86      281.94     63.19 o 
  -5  11  11       10.79       34.72     56.21 o 
  -4  11  11       56.19       38.83     53.98 o 
  -3  11  11      125.86       90.25     51.29 o 
  -2  11  11      455.48      415.12    117.41 o 
  -1  11  11      286.14      316.67     67.29 o 
   0  11  11      517.08      623.40     69.56 o 
   1  11  11       12.20        0.55     45.10 o 
   2  11  11       64.83       45.92     48.14 o 
   3  11  11      186.05      252.49     52.51 o 
   4  11  11       31.50       91.48     78.70 o 
   5  11  11       60.42       23.99     53.17 o 
  -3  12  11        8.70      -43.59    106.03 o 
  -2  12  11       32.42      116.11     53.35 o 
  -1  12  11      712.57      894.83     81.80 o 
   0  12  11        3.39        7.65     47.62 o 
   1  12  11       68.98       95.23     52.36 o 
   2  12  11       24.17       85.32     64.81 o 
   3  12  11        9.85       52.60     79.17 o 
 -12   0  12      750.86      953.53    120.45 o 
 -10   0  12     1656.48     1774.02    114.77 o 
  -8   0  12     2346.15     2337.15    116.77 o 
  -6   0  12     7222.05     7527.11    221.03 o 
  -4   0  12     2878.79     2759.82     69.37 o 
  -2   0  12    26126.33    27246.41    450.43 o 
   0   0  12    35607.38    36726.88    580.37 o 
   2   0  12     3675.01     3856.84     64.00 o 
   4   0  12     8095.57     8248.01    127.06 o 
   6   0  12     9641.39    10346.77    156.45 o 
   8   0  12      666.46      800.42     68.53 o 
 -12   1  12       10.05       13.03     53.95 o 
 -11   1  12      397.86      544.81     64.28 o 
 -10   1  12      132.44       93.25     45.38 o 
  -9   1  12       22.22        4.88     37.67 o 
  -8   1  12     1795.33     1850.40    128.92 o 
  -7   1  12     1726.88     1699.24     66.60 o 
  -6   1  12       50.86       46.29     20.90 o 
  -5   1  12     2974.64     2749.41     60.21 o 
  -4   1  12     3717.32     3134.56     62.04 o 
  -3   1  12       11.50       28.01     13.82 o 
  -2   1  12     9168.51     9730.57    122.41 o 
  -1   1  12    10556.51    11031.72    213.43 o 
   0   1  12      319.72      366.99     29.21 o 
   1   1  12     1281.56     1127.93     26.11 o 
   2   1  12     6768.89     6911.84     79.17 o 
   3   1  12     2554.71     2730.57     36.84 o 
   4   1  12     4826.78     4484.26     54.39 o 
   5   1  12      325.37      285.76     21.45 o 
   6   1  12        0.71      -14.94     14.94 o 
   7   1  12      863.46      924.43     39.89 o 
   8   1  12     2698.75     2838.57     86.60 o 
   9   1  12       82.29       35.99     38.78 o 
 -12   2  12      188.26      143.31     92.52 o 
 -11   2  12      113.06       86.62     80.17 o 
 -10   2  12       57.56       95.68     45.02 o 
  -9   2  12     1209.64     1237.19     67.46 o 
  -8   2  12        8.10      -23.41     29.74 o 
  -7   2  12     1457.52     1537.17     66.05 o 
  -6   2  12        5.62      -21.22     21.22 o 
  -5   2  12      499.92      406.89     40.75 o 
  -4   2  12      326.00      319.05     21.32 o 
  -3   2  12     7260.93     7558.20    142.56 o 
  -2   2  12        9.35       15.69     12.15 o 
  -1   2  12       47.81       55.61     12.63 o 
   0   2  12      150.79      156.84     13.53 o 
   1   2  12      180.79      143.91     26.38 o 
   2   2  12      995.67      835.45     31.77 o 
   3   2  12     6242.29     5501.01     94.39 o 
   4   2  12        0.07       -3.24     11.61 o 
   5   2  12      769.55      838.87     44.00 o 
   6   2  12     2977.83     2934.39     67.18 o 
   7   2  12     3583.34     3574.87     76.84 o 
   8   2  12      757.30      773.17     50.85 o 
   9   2  12     1018.27     1104.77     87.20 o 
  10   2  12        0.03        2.15     42.25 o 
 -11   3  12       87.04      139.18     58.32 o 
 -10   3  12       87.22       57.51     41.12 o 
  -9   3  12       16.35        7.27     38.35 o 
  -8   3  12       67.49       -5.97     45.77 o 
  -7   3  12      499.42      511.28     80.99 o 
  -6   3  12      708.94      706.62     73.51 o 
  -5   3  12      376.94      408.66     31.42 o 
  -4   3  12      506.17      573.54     31.80 o 
  -3   3  12       62.16       26.60     14.01 o 
  -2   3  12      729.02      812.70     28.95 o 
  -1   3  12       63.14       27.26     12.30 o 
   0   3  12      415.71      546.62     19.50 o 
   1   3  12      783.77      832.82     41.75 o 
   2   3  12       11.09      -19.32     19.32 o 
   3   3  12      122.60       99.35     25.64 o 
   4   3  12        2.32       12.65     17.06 o 
   5   3  12     1558.50     1583.27     86.19 o 
   6   3  12      741.46      753.48     55.91 o 
   7   3  12     2709.40     2516.71    172.28 o 
   8   3  12      731.72      737.19     50.21 o 
   9   3  12       26.80       30.26     40.72 o 
  10   3  12      420.09      388.72     57.52 o 
  11   3  12      189.53      139.67     54.15 o 
 -11   4  12      116.89       90.40     53.79 o 
 -10   4  12       88.27       49.03     48.05 o 
  -9   4  12       40.80       48.22     42.04 o 
  -8   4  12        1.68       30.93     35.87 o 
  -7   4  12       16.28        0.49     25.14 o 
  -6   4  12      411.94      395.81     39.83 o 
  -5   4  12       53.33       34.82     23.07 o 
  -4   4  12      185.69      164.36     25.85 o 
  -3   4  12      422.01      420.93     29.56 o 
  -2   4  12      163.54      144.47     20.57 o 
  -1   4  12      381.78      343.69     27.59 o 
   0   4  12       37.44       49.50     14.02 o 
   1   4  12     1012.52      933.83     44.23 o 
   2   4  12      242.94      265.33     43.97 o 
   3   4  12       62.23       40.44     41.52 o 
   4   4  12      290.58      312.93     30.80 o 
   5   4  12        7.43       -4.52     23.71 o 
   6   4  12      339.25      410.98     44.75 o 
   7   4  12     1059.41     1035.44     58.53 o 
   8   4  12       83.26       87.55     38.87 o 
   9   4  12        1.87       -9.74     39.58 o 
  10   4  12       27.45      -15.94     58.89 o 
  11   4  12      206.92      180.43     58.23 o 
 -11   5  12       24.64      -24.71     53.27 o 
 -10   5  12      886.02      977.82     74.21 o 
  -9   5  12      202.57      209.71     49.32 o 
  -8   5  12      124.55       98.00     41.27 o 
  -7   5  12       91.74       71.47     29.38 o 
  -6   5  12      370.31      363.93     46.71 o 
  -5   5  12      117.86      101.66     27.09 o 
  -4   5  12     1567.67     1647.75     51.65 o 
  -3   5  12      776.73      797.93     44.00 o 
  -2   5  12     2925.43     2741.52     54.07 o 
  -1   5  12      672.74      632.94     29.61 o 
   0   5  12        7.14       -4.37     15.51 o 
   1   5  12        2.93      -23.02     23.02 o 
   2   5  12     3775.50     3567.37     92.80 o 
   3   5  12     1576.10     1564.16     83.41 o 
   4   5  12     1346.33      906.89     70.80 o 
   5   5  12      628.48      670.64     45.85 o 
   6   5  12        0.90        3.16     23.99 o 
   7   5  12       21.24      -11.74     34.08 o 
   8   5  12      683.84      778.42     64.89 o 
   9   5  12      340.05      285.69     56.28 o 
  10   5  12      505.29      479.99     63.04 o 
 -10   6  12      755.80      809.89     94.62 o 
  -8   6  12      392.54      418.93     44.26 o 
  -7   6  12      217.94      155.78     34.40 o 
  -6   6  12     3560.52     3330.70     81.59 o 
  -5   6  12      591.98      646.74     40.39 o 
  -4   6  12      146.87      174.63     34.62 o 
  -3   6  12     4164.93     4005.87     83.17 o 
  -2   6  12     3710.44     3690.81     78.43 o 
  -1   6  12     1816.27     1750.73     48.80 o 
   0   6  12     4530.96     4537.07    113.09 o 
   1   6  12       22.77       -5.84     28.09 o 
   2   6  12      384.10      451.82     43.44 o 
   3   6  12     2296.82     2336.74     77.28 o 
   4   6  12     4894.11     4606.28    115.53 o 
   5   6  12      258.37      288.55     73.28 o 
   6   6  12     2909.31     2746.69     91.49 o 
   7   6  12      337.01      375.49     49.91 o 
   8   6  12        0.20      -38.43     38.43 o 
   9   6  12      745.36      967.85    104.19 o 
  10   6  12      277.46      297.87     56.23 o 
 -10   7  12       14.98       14.12     54.35 o 
  -9   7  12       48.30       24.21     49.71 o 
  -8   7  12      181.87      196.53     39.53 o 
  -7   7  12     3298.52     3223.11    191.52 o 
  -6   7  12      157.31      106.95     31.52 o 
  -5   7  12     3783.19     3630.85     85.92 o 
  -4   7  12     1529.73     1576.82     53.93 o 
  -3   7  12        8.91      -15.69     23.51 o 
  -2   7  12      496.56      535.06     35.66 o 
  -1   7  12     6760.22     6367.23    148.05 o 
   0   7  12     1811.99     1811.14     71.51 o 
   1   7  12     5126.38     5089.21    127.73 o 
   2   7  12     2017.59     2015.88     75.10 o 
   3   7  12      288.09      296.50     43.37 o 
   4   7  12       36.58       76.15     34.84 o 
   5   7  12     3382.26     3308.26     81.33 o 
   6   7  12      570.25      697.81     78.66 o 
   7   7  12     1321.00     1192.29     68.43 o 
   8   7  12       85.84      130.55    100.98 o 
   9   7  12       71.79       58.67     48.08 o 
  -9   8  12     1685.78     1606.60     87.50 o 
  -8   8  12       17.50        0.44     38.54 o 
  -7   8  12     1481.53     1400.92     60.25 o 
  -6   8  12      166.55      133.55     36.28 o 
  -5   8  12      970.71      640.35     82.11 o 
  -4   8  12       30.11       41.51     28.91 o 
  -3   8  12     7051.60     6944.56    165.41 o 
  -2   8  12       73.43       86.22     37.89 o 
  -1   8  12     1432.25     1330.03     65.80 o 
   0   8  12      336.49      417.35     49.62 o 
   1   8  12     2448.59     2318.69     83.40 o 
   2   8  12       40.25       39.62     33.28 o 
   3   8  12     2479.83     2350.24     83.47 o 
   4   8  12        6.08       14.52     33.36 o 
   5   8  12       89.63       85.49     40.70 o 
   6   8  12      387.16      460.57     59.12 o 
   7   8  12     1887.48     1850.06     84.64 o 
   8   8  12       23.93        5.66     49.53 o 
   9   8  12      593.31      689.43    153.95 o 
  -8   9  12      823.81      976.35     69.42 o 
  -7   9  12     1619.28     1595.59     67.43 o 
  -6   9  12      117.19       43.36     35.01 o 
  -5   9  12      870.26      933.98     69.65 o 
  -3   9  12       38.32       52.88     40.16 o 
  -2   9  12      877.62      869.68     60.16 o 
  -1   9  12     1063.94     1133.46     69.23 o 
   0   9  12       56.84       64.58     50.99 o 
   1   9  12     1440.84     1460.93     71.18 o 
   2   9  12     1676.44     1695.92     75.93 o 
   3   9  12       13.90      -37.10     37.10 o 
   4   9  12     1704.63     1653.55     95.76 o 
   5   9  12      738.15      918.13     73.20 o 
   6   9  12      307.07      187.92     52.85 o 
   7   9  12      210.71      202.48     93.12 o 
   8   9  12      831.67      874.75     81.87 o 
  -7  10  12       31.10      -11.91     56.96 o 
  -6  10  12      884.92      728.63     76.33 o 
  -5  10  12      175.16      169.30     79.17 o 
  -4  10  12      310.86      229.14     54.33 o 
  -3  10  12       16.15        5.49     42.57 o 
  -2  10  12      454.21      507.50     60.18 o 
  -1  10  12       83.54       50.03     40.83 o 
   0  10  12     2548.20     2560.33     97.52 o 
   1  10  12       55.09       34.17     53.10 o 
   2  10  12       28.79       38.77     40.46 o 
   3  10  12      291.92      243.32     52.14 o 
   4  10  12     1010.70     1076.86    114.70 o 
   5  10  12        6.95        2.56     46.07 o 
   6  10  12      346.06      264.46     60.57 o 
  -5  11  12       51.68       43.24     57.03 o 
  -4  11  12       72.88       74.81     51.92 o 
  -3  11  12        0.85        1.97     60.83 o 
  -2  11  12        2.73       14.02     45.25 o 
  -1  11  12       25.59       -3.71     45.11 o 
   0  11  12       11.25       18.55     44.66 o 
   1  11  12       87.19       78.18     54.41 o 
   2  11  12        2.84      -11.32     46.10 o 
   3  11  12       12.65       23.18     84.25 o 
   4  11  12       11.64      -70.33     70.33 o 
   5  11  12       96.78      110.00     56.00 o 
  -2  12  12      115.00       85.29     55.16 o 
  -1  12  12      193.03      194.95     55.97 o 
   0  12  12       69.87       26.63     53.26 o 
   1  12  12       28.47       19.61     51.92 o 
   2  12  12        1.55      -17.50     97.67 o 
 -11   0  13      159.13       96.56     71.54 o 
  -9   0  13     4294.30     4475.14    178.07 o 
  -7   0  13     2121.52     2058.16    105.46 o 
  -5   0  13     2722.72     2479.59    108.68 o 
  -3   0  13    24642.05    24675.05    403.70 o 
  -1   0  13     3530.79     3511.07     79.05 o 
   1   0  13     5515.45     5653.76    113.33 o 
   3   0  13    12494.89    13199.06    181.94 o 
   5   0  13     1102.24     1071.31     37.42 o 
   7   0  13     1407.34     1501.73     47.83 o 
 -12   1  13       42.64      -53.98     53.98 o 
 -11   1  13      843.72      996.89     79.45 o 
 -10   1  13      203.02      175.09     50.12 o 
  -9   1  13      190.46      198.78     46.29 o 
  -8   1  13     2097.27     2101.74     78.36 o 
  -7   1  13     1484.49     1528.69     65.21 o 
  -6   1  13      346.57      344.58     42.54 o 
  -5   1  13     3412.10     3342.80     57.95 o 
  -4   1  13     2510.64     2241.06     44.30 o 
  -3   1  13      662.44      624.57     29.01 o 
  -2   1  13     1481.98     1389.95     32.94 o 
  -1   1  13     4884.96     4778.92    168.74 o 
   0   1  13       65.46      159.52     16.86 o 
   1   1  13     7122.27     6870.92    133.64 o 
   2   1  13     2607.67     2336.00     44.57 o 
   3   1  13     1616.09     1773.52     28.97 o 
   4   1  13     1724.16     1563.70     28.83 o 
   5   1  13     2529.43     2530.11     46.58 o 
   6   1  13      733.55      744.81     24.81 o 
   7   1  13     1717.71     1866.93     54.84 o 
   8   1  13      608.21      580.62     52.00 o 
   9   1  13        0.17      -28.06     64.04 o 
 -11   2  13       38.31        1.88     49.62 o 
 -10   2  13      327.45      297.69     54.34 o 
  -9   2  13      203.69      233.13     45.86 o 
  -8   2  13     1047.92      991.25     59.04 o 
  -7   2  13     2348.90     2299.11     80.26 o 
  -6   2  13     2285.10     2111.53     88.10 o 
  -5   2  13      141.98      107.41     23.03 o 
  -4   2  13     2208.10     2379.75     46.68 o 
  -3   2  13     1923.65     1825.66     38.96 o 
  -2   2  13     6632.12     6928.06     93.91 o 
  -1   2  13     5921.53     5534.52     77.71 o 
   0   2  13     6640.53     6500.21     87.04 o 
   1   2  13        5.17       -4.27      9.41 o 
   2   2  13       66.08       61.64     19.17 o 
   3   2  13     3943.91     3735.57     73.03 o 
   4   2  13     3414.54     3400.29     60.22 o 
   5   2  13     4764.82     4610.14    118.07 o 
   6   2  13     1176.14     1223.37     44.07 o 
   7   2  13       27.47       52.14     25.71 o 
   8   2  13      145.70       67.33     35.56 o 
   9   2  13      225.03      213.52     44.06 o 
  10   2  13      421.41      332.89     55.46 o 
 -11   3  13        1.86       30.53     75.02 o 
 -10   3  13      212.21      231.73     54.70 o 
  -9   3  13       60.76       34.68     41.03 o 
  -8   3  13      552.01      609.39     55.14 o 
  -7   3  13     2238.38     2209.13     78.51 o 
  -6   3  13      851.50      805.45     39.41 o 
  -5   3  13       97.18       87.01     25.05 o 
  -4   3  13      142.73      150.51     23.64 o 
  -3   3  13     6233.97     6480.39     91.49 o 
  -2   3  13     2095.87     2188.94     48.49 o 
  -1   3  13     1526.71     1459.10     32.97 o 
   0   3  13      652.53      657.62     28.69 o 
   1   3  13      709.11      801.54     43.85 o 
   2   3  13      831.45      878.60     34.79 o 
   3   3  13     4159.00     4008.34     95.54 o 
   4   3  13      730.67      617.61     33.41 o 
   5   3  13      564.90      562.21     34.58 o 
   6   3  13        3.62       -8.57     20.75 o 
   8   3  13      117.62      -21.60     41.79 o 
   9   3  13     2149.98     2225.39     85.90 o 
  10   3  13      118.17      156.89     51.36 o 
  11   3  13       18.82       18.75     53.72 o 
 -11   4  13        0.51       10.89     52.29 o 
 -10   4  13      169.10      218.15     56.14 o 
  -9   4  13       93.81       -7.94     44.11 o 
  -8   4  13      654.33      736.49     61.91 o 
  -7   4  13      441.01      507.53     64.03 o 
  -6   4  13      123.55      106.74     32.76 o 
  -5   4  13      934.33      951.21     41.14 o 
  -4   4  13     3733.37     3672.72     76.62 o 
  -3   4  13       22.73       31.92     19.29 o 
  -2   4  13     5041.80     5248.03     91.67 o 
  -1   4  13      191.30      174.08     20.07 o 
   0   4  13       30.58       32.21     14.53 o 
   1   4  13      514.01      495.84     37.72 o 
   2   4  13     5207.36     4850.64    110.68 o 
   3   4  13     1826.97     1727.50     61.85 o 
   4   4  13     3241.82     3062.38     69.26 o 
   5   4  13     5461.71     5467.42    102.73 o 
   6   4  13       51.25       34.52     24.37 o 
   7   4  13      395.28      286.44     44.18 o 
   8   4  13     1574.69     1558.18     70.03 o 
   9   4  13      340.09      310.79     51.17 o 
  10   4  13      140.54      144.29     51.01 o 
  11   4  13      270.20      274.70     81.44 o 
 -11   5  13      362.07      453.24     98.44 o 
 -10   5  13      115.16      195.35     54.47 o 
  -9   5  13       21.22      -14.78     44.63 o 
  -8   5  13        4.19      -35.80     35.80 o 
  -7   5  13      733.71      704.05     41.17 o 
  -6   5  13     1586.88     1582.54     54.70 o 
  -5   5  13       33.63        9.15     25.55 o 
  -4   5  13      854.50      854.70     48.44 o 
  -3   5  13      306.64      324.57     36.16 o 
  -2   5  13     1453.94     1417.45     44.21 o 
  -1   5  13     1266.85     1238.39     39.18 o 
   0   5  13     3935.44     3630.02    122.16 o 
   1   5  13      287.64      309.41     37.68 o 
   2   5  13      867.38     1005.63     51.10 o 
   3   5  13        5.43       44.64     28.73 o 
   5   5  13     1781.01     1601.10     52.38 o 
   6   5  13     2207.53     2247.11     64.17 o 
   7   5  13       11.58      -16.59     35.69 o 
   8   5  13       30.20      126.54     44.50 o 
   9   5  13      106.36       60.35     44.83 o 
  10   5  13      223.14      219.07     55.17 o 
 -10   6  13      118.79       90.74     56.15 o 
  -9   6  13     2109.85     2265.99     94.29 o 
  -8   6  13       16.48      -10.74     33.20 o 
  -7   6  13      108.57      125.33     33.06 o 
  -6   6  13     1442.40     1466.09     60.72 o 
  -5   6  13      701.38      695.44     52.15 o 
  -4   6  13     1386.04     1146.74     71.59 o 
  -3   6  13     2489.99     2488.19     63.69 o 
  -2   6  13        2.28       43.26     23.99 o 
  -1   6  13        4.09       25.15     30.79 o 
   0   6  13     3440.51     3240.56    111.55 o 
   1   6  13     3466.05     3533.38     97.69 o 
   2   6  13     2016.73     1950.98     74.88 o 
   3   6  13     2562.91     2545.00     81.40 o 
   4   6  13       77.96       74.86     33.37 o 
   5   6  13      361.58      321.95     36.54 o 
   6   6  13       54.99       50.79     36.02 o 
   7   6  13      371.30      237.29    211.46 o 
   8   6  13      558.17      325.82    195.40 o 
   9   6  13      312.05      375.10     59.46 o 
  10   6  13       35.19      -32.33     49.40 o 
  -9   7  13       62.10       10.54     47.51 o 
  -8   7  13     2118.52     2189.59     88.26 o 
  -7   7  13      182.76      183.59     39.59 o 
  -6   7  13      127.12      155.69     49.11 o 
  -5   7  13      190.39      219.58     33.22 o 
  -4   7  13     2800.05     2801.50     72.52 o 
  -3   7  13      522.71      539.23     37.53 o 
  -2   7  13     4472.79     4589.56    121.60 o 
  -1   7  13      775.61      778.52     50.93 o 
   0   7  13       81.56       71.07     35.72 o 
   1   7  13       12.86       -2.94     40.62 o 
   2   7  13     3290.25     3332.21     98.68 o 
   3   7  13      460.73      581.16     52.25 o 
   4   7  13     2161.56     2095.44     77.79 o 
   5   7  13      442.18      403.70     40.77 o 
   6   7  13      408.89      329.81     56.08 o 
   7   7  13       34.33       46.35     43.24 o 
   8   7  13     1127.69     1137.36     73.10 o 
   9   7  13        4.35       -7.64     50.37 o 
  -9   8  13        9.20       10.93    104.29 o 
  -8   8  13      565.26      506.83     52.57 o 
  -7   8  13       83.45      111.95     38.57 o 
  -6   8  13     3989.73     3818.86    113.70 o 
  -5   8  13      136.67      182.89     43.96 o 
  -4   8  13      653.63      702.23     63.29 o 
  -3   8  13      123.24      181.32     90.64 o 
  -2   8  13      508.43      585.12     54.95 o 
  -1   8  13      405.79      372.90     47.53 o 
   0   8  13     2074.74     1982.82     78.32 o 
   1   8  13      121.60       92.80     36.15 o 
   2   8  13      427.81      508.04     50.70 o 
   3   8  13      834.50      714.28     56.01 o 
   4   8  13      568.08      715.14     60.53 o 
   5   8  13       43.73      -24.75     38.00 o 
   6   8  13     1182.67     1203.88     70.91 o 
   7   8  13      586.07      612.89     66.22 o 
   8   8  13        9.65      -38.96     47.36 o 
  -8   9  13      703.88      617.48     59.15 o 
  -7   9  13     1366.60     1411.14     66.29 o 
  -6   9  13        2.30      -44.79     44.79 o 
  -5   9  13      560.66      289.11    278.22 o 
  -4   9  13      265.87      281.68     53.48 o 
  -3   9  13      462.40      426.71    146.12 o 
  -2   9  13     2287.74     2278.74     89.33 o 
  -1   9  13     2909.22     2881.35    100.55 o 
   0   9  13       55.39       17.60     51.86 o 
   1   9  13      201.30      151.63     44.10 o 
   2   9  13        2.28       -9.62     36.95 o 
   3   9  13      569.76      681.93     63.19 o 
   4   9  13       10.29       37.62     98.81 o 
   5   9  13     2607.61     2662.37    115.40 o 
   6   9  13      549.98      508.07     62.38 o 
   7   9  13       45.50       26.05     51.29 o 
  -6  10  13        0.43      -18.38     62.37 o 
  -5  10  13       36.71      -42.47     49.45 o 
  -4  10  13      355.54      105.23    118.41 o 
  -3  10  13      540.33      514.65     64.23 o 
  -2  10  13      795.34      834.36     66.14 o 
  -1  10  13      115.16      129.04     79.17 o 
   0  10  13       12.17       17.11     42.67 o 
   1  10  13      613.41      628.11     82.78 o 
   2  10  13      405.79      434.80     57.40 o 
   3  10  13      231.19      336.62     71.00 o 
   4  10  13     1070.56     1003.38    100.65 o 
   5  10  13       17.21       70.41     48.68 o 
   6  10  13        8.54       35.13     54.94 o 
  -5  11  13      308.10      187.26     61.06 o 
  -4  11  13       38.33       63.55     55.34 o 
  -3  11  13      122.86      -15.13     68.69 o 
  -2  11  13       17.83        3.64     67.45 o 
  -1  11  13       33.81       68.87     48.50 o 
   0  11  13     1001.93     1091.25     76.22 o 
   1  11  13       94.87      116.18     48.84 o 
   2  11  13      484.53      582.71     67.34 o 
   3  11  13      176.51      226.85     57.74 o 
   4  11  13      262.09      223.64     85.25 o 
   5  11  13        9.36      -21.61     76.49 o 
  -2  12  13        5.62      -15.53     70.67 o 
  -1  12  13       42.63       11.28     52.08 o 
   0  12  13       18.27       -3.92     53.19 o 
   1  12  13      756.31      751.12     78.98 o 
 -10   0  14      528.99      453.64     82.31 o 
  -8   0  14     1513.15     1617.43    101.65 o 
  -6   0  14     4403.42     4139.94    149.90 o 
  -4   0  14       61.04       52.31     30.48 o 
  -2   0  14    15887.78    18079.46    304.10 o 
   0   0  14     9311.05     9434.54    170.04 o 
   2   0  14     4253.29     4720.87     97.10 o 
   4   0  14      374.21      324.83     26.58 o 
   6   0  14      642.73      579.10     33.24 o 
   8   0  14      279.11      208.72     61.23 o 
 -11   1  14      443.78      466.63     64.35 o 
 -10   1  14      313.90      424.72     56.11 o 
  -9   1  14      874.29      954.46    112.83 o 
  -8   1  14      726.92      731.76     53.93 o 
  -7   1  14      693.37      625.56     52.00 o 
  -6   1  14     1200.97     1124.04     42.04 o 
  -5   1  14        5.01        0.35     16.44 o 
  -4   1  14      791.99      740.01     28.08 o 
  -3   1  14     1702.33     1495.82     35.58 o 
  -2   1  14       21.75       -5.84     13.25 o 
  -1   1  14    11304.18    11553.01    163.43 o 
   0   1  14     1624.16     1666.69     38.71 o 
   1   1  14      133.61      122.62     15.10 o 
   2   1  14      697.01      606.23     24.58 o 
   3   1  14      964.93      810.32     20.69 o 
   4   1  14     1375.72     1367.22     27.84 o 
   5   1  14        2.34      -13.40     13.40 o 
   6   1  14     1025.30     1020.33     31.40 o 
   7   1  14       31.67       59.65     25.75 o 
   8   1  14       12.46      -31.72     33.40 o 
   9   1  14      155.84       60.56     56.88 o 
 -11   2  14      291.36      316.51     59.15 o 
 -10   2  14      677.46      835.33     70.62 o 
  -9   2  14      514.72      599.62    116.94 o 
  -8   2  14      772.64      727.25     53.04 o 
  -7   2  14        4.85       40.00     33.02 o 
  -6   2  14      857.14      732.28     37.75 o 
  -5   2  14     1511.40     1605.62     48.71 o 
  -4   2  14     5574.93     5684.34     84.31 o 
  -3   2  14     2033.58     2014.24     42.19 o 
  -2   2  14     4873.64     5034.48     74.70 o 
  -1   2  14     1351.58     1451.72     47.09 o 
   0   2  14      195.43      164.16     30.27 o 
   1   2  14       14.72       10.36     11.27 o 
   2   2  14     6440.77     6560.68     89.21 o 
   3   2  14      652.10      640.11     41.40 o 
   4   2  14     1862.30     1779.07     42.59 o 
   5   2  14       69.41       70.00     20.95 o 
   6   2  14      500.85      560.00     44.23 o 
   7   2  14      747.66      767.02     39.04 o 
   8   2  14     2975.53     3122.11     94.73 o 
   9   2  14       81.56       44.14     44.57 o 
  10   2  14      449.38      434.10     86.39 o 
 -11   3  14       72.61       95.80     53.44 o 
 -10   3  14      862.00      976.41     72.91 o 
  -9   3  14        2.27       21.50     40.69 o 
  -8   3  14      367.30      368.40     49.69 o 
  -7   3  14        8.37      -11.33     32.20 o 
  -6   3  14     3082.88     2937.73     69.80 o 
  -5   3  14      537.17      581.17     44.37 o 
  -4   3  14     6407.66     6442.00    114.66 o 
  -3   3  14      449.26      499.76     25.35 o 
  -2   3  14     1343.54     1163.50     35.94 o 
  -1   3  14       33.56       18.10     13.62 o 
   0   3  14    11114.13    10503.42    164.34 o 
   1   3  14     1306.49     1178.59     39.37 o 
   2   3  14     1042.36      890.54     36.62 o 
   3   3  14     1431.26     1397.45     55.96 o 
   4   3  14     5035.34     4700.06     89.01 o 
   5   3  14        5.83      -12.61     22.20 o 
   6   3  14     3943.28     3910.59     82.90 o 
   7   3  14       23.01       22.18     66.38 o 
   8   3  14      137.99       52.23     34.18 o 
   9   3  14      388.54      261.46    250.21 o 
  10   3  14     1041.61      862.21     95.26 o 
  11   3  14       60.51       -5.09     79.03 o 
 -11   4  14      595.41      567.69     72.87 o 
 -10   4  14      667.65      876.25     75.24 o 
  -9   4  14        0.83       27.85     43.48 o 
  -8   4  14     1134.09     1074.97     64.63 o 
  -7   4  14     1005.86     1020.66     46.47 o 
  -6   4  14       23.92       10.84     24.10 o 
  -5   4  14     2923.01     3125.34     73.01 o 
  -4   4  14      763.30      684.85     40.55 o 
  -3   4  14      480.08      446.42     30.53 o 
  -2   4  14     1876.68     1867.45     48.58 o 
  -1   4  14     2880.84     2883.11     59.25 o 
   0   4  14      365.93      367.96     21.82 o 
   1   4  14     3892.42     3760.66     94.42 o 
   2   4  14     5082.25     4914.41    113.99 o 
   3   4  14       22.20       32.04     28.04 o 
   4   4  14     1491.38     1413.27     59.53 o 
   5   4  14     2627.71     2623.79     81.53 o 
   6   4  14      384.20      365.71     36.24 o 
   7   4  14     1398.98     1463.39     66.95 o 
   8   4  14     1139.75     1144.10     70.80 o 
   9   4  14      187.54      123.73     46.15 o 
  10   4  14       97.66       31.67     49.52 o 
 -10   5  14      131.59      102.40     54.38 o 
  -9   5  14     2225.56     2439.89     98.55 o 
  -8   5  14       76.49       32.69     41.52 o 
  -7   5  14      734.93      875.75     46.33 o 
  -6   5  14       38.11       67.67     45.15 o 
  -5   5  14      870.63      874.41     41.35 o 
  -4   5  14      274.54      272.21     35.75 o 
  -3   5  14     5165.75     5080.80    115.47 o 
  -2   5  14     1036.37     1134.43     53.93 o 
  -1   5  14     3269.19     3399.61     92.65 o 
   0   5  14       64.77      161.70     34.29 o 
   1   5  14     3919.94     3838.29    100.37 o 
   2   5  14      164.80      117.41     32.60 o 
   3   5  14    11362.74    11201.57    305.95 o 
   4   5  14     1247.59     1179.75     56.92 o 
   5   5  14     1337.30     1269.35     48.87 o 
   6   5  14       44.21       20.05     27.36 o 
   7   5  14     1032.47     1090.64    105.30 o 
   8   5  14        0.24      -10.66     41.65 o 
   9   5  14     1896.96     1787.73    130.59 o 
  10   5  14       33.29        8.81     51.45 o 
 -10   6  14        4.22       60.57     54.32 o 
  -9   6  14      156.17      111.97     50.81 o 
  -8   6  14      855.07      919.69     85.96 o 
  -7   6  14      372.32      407.88     41.56 o 
  -6   6  14     1580.61     1594.90     59.65 o 
  -5   6  14      142.69      218.04     32.33 o 
  -4   6  14      299.05      312.51     49.52 o 
  -3   6  14       22.40      -18.40     24.00 o 
  -2   6  14     4228.41     4131.35    169.10 o 
  -1   6  14     3139.71     3103.56    185.40 o 
   0   6  14     1193.21     1346.02     61.37 o 
   1   6  14      569.02      562.79     49.21 o 
   2   6  14     1306.15     1266.71     60.50 o 
   3   6  14      663.32      660.11     53.02 o 
   4   6  14     1334.49     1393.70     63.25 o 
   5   6  14      774.71      744.25     43.39 o 
   6   6  14        0.15       17.63     34.00 o 
   7   6  14       22.76       27.16     38.36 o 
   8   6  14      455.30      433.24     86.86 o 
   9   6  14      312.17      304.07     57.91 o 
  10   6  14      217.13      155.19     85.52 o 
  -9   7  14       11.77      -52.01     52.01 o 
  -8   7  14       16.16       29.24     39.07 o 
  -7   7  14      729.12      833.85     63.76 o 
  -6   7  14        1.52       18.98     32.05 o 
  -5   7  14     1418.26     1361.07     81.22 o 
  -4   7  14     1404.00     1235.85     49.56 o 
  -3   7  14      630.06      556.90     54.35 o 
  -2   7  14       82.91      105.82     37.54 o 
  -1   7  14     1666.18     1636.26     74.95 o 
   0   7  14      379.31      375.39     46.41 o 
   1   7  14      191.01      189.72     54.00 o 
   2   7  14      304.17      382.85     46.70 o 
   3   7  14      102.32       25.75     34.06 o 
   4   7  14       66.11      123.16     75.62 o 
   5   7  14       19.27       15.59     29.47 o 
   6   7  14      502.83      629.95    130.43 o 
   7   7  14       15.58      -38.58     41.97 o 
   8   7  14       80.84      116.85     49.90 o 
   9   7  14      104.17      -28.22     63.97 o 
  -8   8  14      175.76       70.62     41.10 o 
  -7   8  14      712.38      798.62     65.02 o 
  -6   8  14        0.26        1.32     33.40 o 
  -5   8  14      281.61      150.96     50.02 o 
  -4   8  14      168.84      156.54     44.33 o 
  -3   8  14     1951.00     1874.59     80.96 o 
  -2   8  14      133.82      174.11     43.13 o 
  -1   8  14      600.19      610.51     63.74 o 
   0   8  14      172.30      138.92     40.55 o 
   1   8  14      214.42      220.67     44.62 o 
   2   8  14      491.57      427.74     51.85 o 
   3   8  14      243.77      284.66     46.39 o 
   4   8  14      493.60      395.33     50.92 o 
   5   8  14        3.44       13.43     40.27 o 
   6   8  14        2.60      -21.41     42.71 o 
   7   8  14       63.35      -22.41     47.39 o 
   8   8  14       88.72      -30.86     59.93 o 
  -7   9  14       44.99       58.29     55.54 o 
  -6   9  14      218.69       15.20     47.03 o 
  -5   9  14      750.74      697.01     70.88 o 
  -4   9  14      419.97      376.90     57.68 o 
  -3   9  14      280.81      321.95     67.45 o 
  -2   9  14        2.44       38.82     41.11 o 
  -1   9  14        3.92       12.14     39.69 o 
   0   9  14     1314.64     1265.98     70.10 o 
   1   9  14     1217.72     1134.53     83.75 o 
   2   9  14       41.66       40.41     39.79 o 
   3   9  14     1610.37     1530.14     75.41 o 
   4   9  14        3.62       39.17     42.91 o 
   5   9  14        9.87       -2.69     44.33 o 
   6   9  14      566.96      744.23     72.11 o 
   7   9  14      245.89      236.34     61.87 o 
  -6  10  14       21.47      -16.37     53.94 o 
  -5  10  14      750.86      872.09     96.43 o 
  -4  10  14        3.43      -15.03     47.23 o 
  -3  10  14       37.17      -12.62     47.07 o 
  -2  10  14      359.65      425.15    130.89 o 
  -1  10  14     2581.86     2238.81     93.18 o 
   0  10  14      157.53      115.05     46.00 o 
   1  10  14      755.03      890.31     92.18 o 
   2  10  14       31.97       29.27     42.90 o 
   3  10  14      134.42      159.43     52.80 o 
   4  10  14      131.39      255.45     54.48 o 
   5  10  14     1173.41     1095.47     76.23 o 
   6  10  14       27.54       14.78     84.92 o 
  -4  11  14       14.17       -5.35     53.35 o 
  -3  11  14     1156.36     1100.60     77.99 o 
  -2  11  14      284.11      248.11    138.96 o 
  -1  11  14      220.16      214.27     54.24 o 
   0  11  14      488.43      545.31     66.38 o 
   1  11  14      731.77      814.42     72.82 o 
   2  11  14       43.66      -11.87     49.15 o 
   3  11  14     1206.08     1231.77     99.78 o 
   4  11  14      277.65      445.55     98.04 o 
   0  12  14        1.33      -46.40     54.16 o 
 -11   0  15      107.23      169.57     78.09 o 
  -9   0  15        3.63       19.07     56.55 o 
  -7   0  15      663.14      637.14     75.15 o 
  -5   0  15      228.77      168.17     42.29 o 
  -3   0  15     2454.12     2397.35     79.93 o 
  -1   0  15      102.70      161.50     24.85 o 
   1   0  15      579.28      696.10     34.42 o 
   3   0  15     1787.12     1880.62     47.40 o 
   5   0  15      368.70      351.19     38.79 o 
   7   0  15      571.92      549.69     54.41 o 
 -11   1  15      151.65      208.17     55.74 o 
 -10   1  15      321.45      341.29     56.78 o 
  -9   1  15      152.03      135.74     43.76 o 
  -8   1  15      322.75      335.82     48.10 o 
  -7   1  15       42.30       22.91     33.13 o 
  -6   1  15      681.29      600.43     46.64 o 
  -5   1  15      676.27      636.63     28.79 o 
  -4   1  15       34.03       42.41     22.02 o 
  -3   1  15      153.44      143.95     18.68 o 
  -2   1  15     4427.04     4464.33     69.14 o 
  -1   1  15     3794.10     4117.86     72.97 o 
   0   1  15       89.10       65.99     21.16 o 
   1   1  15      878.61      920.31     26.74 o 
   2   1  15        0.16      -10.66     10.66 o 
   3   1  15      115.63       88.47     12.85 o 
   4   1  15       12.78      -12.61     12.61 o 
   5   1  15       71.31       45.31     18.21 o 
   6   1  15      684.79      720.39     28.59 o 
   7   1  15        3.91      -20.17     33.29 o 
   8   1  15      120.08      124.54     57.22 o 
   9   1  15      505.61      494.40     83.11 o 
 -11   2  15      677.47      745.71     74.06 o 
 -10   2  15       80.78       76.87     46.57 o 
  -9   2  15       21.07        7.32     40.41 o 
  -8   2  15       23.62       60.71     36.89 o 
  -7   2  15     4693.39     4651.14    155.79 o 
  -6   2  15       29.94       46.46     24.50 o 
  -5   2  15     4932.30     4661.60     89.69 o 
  -4   2  15     1752.42     1838.11     42.91 o 
  -3   2  15      647.91      706.28     29.80 o 
  -2   2  15      971.58      913.12     29.12 o 
  -1   2  15     9916.98    10067.99    129.04 o 
   0   2  15     1230.21     1154.07     32.08 o 
   1   2  15     7921.84     7512.31     99.74 o 
   2   2  15      990.57      954.33     31.22 o 
   3   2  15      475.50      489.62     25.25 o 
   4   2  15      394.87      437.11     36.56 o 
   5   2  15     3502.77     3556.60     65.83 o 
   6   2  15      700.93      717.00     38.86 o 
   7   2  15     1908.70     1826.81     55.93 o 
   8   2  15      557.37      501.36     52.16 o 
   9   2  15      116.64        8.36     56.81 o 
  10   2  15        6.15       40.55     67.05 o 
 -11   3  15      458.60      369.63     64.41 o 
 -10   3  15      211.05      277.53     68.19 o 
  -9   3  15     1896.37     1972.58     85.39 o 
  -8   3  15        1.68        2.15     60.96 o 
  -7   3  15      435.21      440.15     70.47 o 
  -6   3  15     1363.55     1294.87     48.69 o 
  -5   3  15      188.21      208.35     28.73 o 
  -4   3  15       91.64       82.10     19.78 o 
  -3   3  15    24149.33    24827.46    340.09 o 
  -2   3  15     2074.00     2034.51     57.91 o 
  -1   3  15      651.99      675.02     24.95 o 
   0   3  15      694.17      603.58     45.41 o 
   1   3  15     6539.26     6030.24    105.24 o 
   2   3  15     1684.21     1828.36     51.88 o 
   3   3  15    12786.42    12646.54    191.60 o 
   4   3  15       14.24       13.68     22.70 o 
   5   3  15      357.27      390.54     34.80 o 
   6   3  15      252.57      224.81     38.15 o 
   7   3  15     2898.77     2927.99     73.18 o 
   8   3  15       47.80      -16.92     38.11 o 
   9   3  15     1717.41     1818.07     80.29 o 
  10   3  15      185.86       96.50     60.43 o 
  11   3  15       28.73      -30.18     71.60 o 
 -11   4  15      248.28      279.80     94.19 o 
 -10   4  15     1247.48     1380.42     79.82 o 
  -9   4  15       10.78      -42.46     42.46 o 
  -8   4  15     1002.56     1032.40     63.83 o 
  -7   4  15     1044.29     1064.11     47.88 o 
  -6   4  15      765.46      725.14     40.52 o 
  -5   4  15     5763.94     5589.72    105.81 o 
  -4   4  15     5888.95     5912.74    143.08 o 
  -3   4  15       63.28       37.74     21.95 o 
  -2   4  15    11415.79    11156.92    167.65 o 
  -1   4  15     4558.79     4623.81     85.26 o 
   0   4  15      457.27      524.78     43.53 o 
   1   4  15     4546.09     4482.29    107.66 o 
   2   4  15    11432.15    10757.03    206.06 o 
   3   4  15      951.87      912.74     76.69 o 
   4   4  15     4835.28     4686.73    174.59 o 
   5   4  15     2432.46     2407.26     79.08 o 
   6   4  15      245.08      294.18     41.01 o 
   7   4  15      364.07      303.37    113.46 o 
   8   4  15     2591.47     2489.07     88.95 o 
   9   4  15       86.44       26.90     44.79 o 
  10   4  15      595.18      708.56     70.71 o 
 -10   5  15      464.72      518.43    134.11 o 
  -9   5  15       56.74        1.26     45.97 o 
  -8   5  15      835.78      972.13    107.54 o 
  -7   5  15      417.96      422.57     41.20 o 
  -6   5  15     3970.89     3995.10     90.02 o 
  -5   5  15       84.99       50.25     25.71 o 
  -4   5  15     2258.36     2364.55     62.75 o 
  -3   5  15       31.06        0.52     21.81 o 
  -2   5  15     3623.65     3528.69     73.37 o 
  -1   5  15      143.74      146.03     35.66 o 
   0   5  15     8374.75     8631.49    224.75 o 
   1   5  15        2.98       40.44     31.39 o 
   2   5  15      726.46      613.58     63.51 o 
   3   5  15      134.14      112.03     34.13 o 
   4   5  15     4735.17     4658.66    118.13 o 
   5   5  15      113.09      110.16     29.66 o 
   6   5  15     2948.14     2777.98     73.02 o 
   7   5  15      337.03      286.29     46.59 o 
   8   5  15        3.22       17.33     42.88 o 
   9   5  15        7.42        7.49     48.17 o 
  10   5  15      367.31      379.63     75.82 o 
 -10   6  15      228.92      170.47     58.33 o 
  -9   6  15      188.71      175.64     52.33 o 
  -8   6  15      937.21      948.25     64.98 o 
  -7   6  15      152.88      202.11     36.64 o 
  -6   6  15       28.87        9.38     29.86 o 
  -5   6  15      806.36      771.32     42.63 o 
  -4   6  15     2612.41     2502.85     65.19 o 
  -3   6  15      609.15      648.66     38.87 o 
  -2   6  15      904.67      898.49     54.24 o 
  -1   6  15      817.74      802.59     51.49 o 
   0   6  15        3.32       21.64     30.40 o 
   1   6  15      282.68      259.89     45.37 o 
   2   6  15      960.18      910.90     54.31 o 
   3   6  15     1262.01     1278.53     61.63 o 
   4   6  15     2175.61     2009.57     74.83 o 
   5   6  15     1263.32     1226.16     60.69 o 
   6   6  15        0.13       24.90     39.45 o 
   7   6  15       10.57      -19.37     56.98 o 
   8   6  15      551.50      696.13     66.97 o 
   9   6  15      116.48      147.24     57.32 o 
  -9   7  15      212.27      216.27     57.77 o 
  -8   7  15       77.41       19.58     40.18 o 
  -7   7  15      207.76      180.41     39.49 o 
  -6   7  15        4.10       18.50     30.54 o 
  -5   7  15       97.67       68.95     30.88 o 
  -4   7  15       66.08       41.77     37.79 o 
  -3   7  15     2643.52     2472.29     88.56 o 
  -2   7  15        0.03       -7.84     33.61 o 
  -1   7  15       62.15       45.10     34.63 o 
   0   7  15      257.84      230.23     41.46 o 
   1   7  15      755.83      810.46     73.21 o 
   2   7  15      163.94      199.54     43.04 o 
   3   7  15      568.50      521.64     86.59 o 
   4   7  15      263.34      267.75     44.44 o 
   5   7  15        3.34        6.98     29.66 o 
   6   7  15       33.79       22.22     42.51 o 
   7   7  15      610.72      540.40    126.84 o 
   8   7  15      121.35      213.57     52.74 o 
   9   7  15       22.10      -46.47     50.02 o 
  -8   8  15        0.30      132.93     44.46 o 
  -7   8  15      305.40      263.79     43.98 o 
  -6   8  15       90.97       72.20     60.19 o 
  -5   8  15        6.43        3.41     37.84 o 
  -4   8  15      354.37      360.58    100.11 o 
  -3   8  15       23.12       -9.42     38.44 o 
  -2   8  15       42.30       48.54     38.83 o 
  -1   8  15      123.96       92.30     38.08 o 
   0   8  15       67.63       44.44     36.86 o 
   1   8  15      247.82      162.10     66.42 o 
   2   8  15      160.60       81.81     39.77 o 
   3   8  15       10.90       21.54     39.10 o 
   4   8  15        5.60       14.14     39.89 o 
   5   8  15       16.98      -17.67     32.01 o 
   6   8  15      175.48      159.30     65.08 o 
   7   8  15       32.73       36.22     48.85 o 
   8   8  15       41.42       11.93     80.77 o 
  -7   9  15      137.08       40.49     57.56 o 
  -6   9  15      641.99      445.23     65.31 o 
  -5   9  15      180.01      137.49     50.18 o 
  -4   9  15       40.13       44.82     45.75 o 
  -3   9  15      386.35      365.73     58.81 o 
  -2   9  15      474.24      430.43    133.14 o 
  -1   9  15        9.76        2.05     38.53 o 
   0   9  15      372.62      362.69     52.14 o 
   1   9  15      148.24       87.95     44.13 o 
   2   9  15       11.50       19.42     41.71 o 
   3   9  15      438.23      425.35     58.40 o 
   4   9  15        9.22       28.90     45.62 o 
   5   9  15       42.12      -22.51     45.93 o 
   6   9  15      669.99      768.57    120.09 o 
   7   9  15      500.04      463.92     66.44 o 
  -6  10  15        1.06      -10.52     54.67 o 
  -5  10  15        1.74      -16.69    121.79 o 
  -4  10  15      864.99      922.83     73.65 o 
  -3  10  15       65.31      138.05     52.64 o 
  -2  10  15      898.47     1024.69     69.83 o 
  -1  10  15      101.73      116.75     47.99 o 
   0  10  15      101.91       65.91     55.58 o 
   1  10  15        0.97      -47.35     47.35 o 
   2  10  15     1261.50     1293.42    110.15 o 
   3  10  15       17.05       -3.62     46.51 o 
   4  10  15      939.51     1049.45     75.52 o 
   5  10  15       84.70       98.03     55.99 o 
   6  10  15       77.17       86.27     56.39 o 
  -4  11  15       68.56       26.91     55.98 o 
  -3  11  15      434.70      475.02     71.39 o 
  -2  11  15      461.41      417.55     65.69 o 
  -1  11  15        9.41      -45.64     62.44 o 
   0  11  15     1857.49     1731.23    101.01 o 
   1  11  15      144.32      154.26     55.90 o 
   2  11  15      182.31      296.80     56.83 o 
   3  11  15      270.46      368.36     83.65 o 
   4  11  15      341.45      454.38    101.11 o 
 -10   0  16        2.39       81.17     65.25 o 
  -8   0  16      717.24      763.08     86.79 o 
  -6   0  16      711.47      661.56     66.45 o 
  -4   0  16        3.45        0.58     23.89 o 
  -2   0  16     9444.41    10261.18    189.33 o 
   0   0  16     2151.75     2024.28     58.27 o 
   2   0  16     5288.02     5257.89    108.89 o 
   4   0  16     2523.55     2212.25     52.22 o 
   6   0  16     4570.23     4447.98    121.26 o 
   8   0  16        0.77      -32.61     32.61 o 
 -11   1  16      126.31      165.35     70.90 o 
 -10   1  16       17.59       -3.52     43.51 o 
  -9   1  16      328.83      275.50     83.98 o 
  -8   1  16       68.99       53.97     37.05 o 
  -7   1  16      105.64       61.00     53.23 o 
  -6   1  16      125.32      131.47     32.41 o 
  -5   1  16      999.84     1064.89     36.53 o 
  -4   1  16     1643.40     1566.77     39.95 o 
  -3   1  16       70.85       87.21     32.68 o 
  -2   1  16     4309.55     4388.65     69.36 o 
  -1   1  16       96.74       96.56     22.39 o 
   0   1  16     1798.99     1685.26     41.83 o 
   1   1  16     6912.47     6804.05    105.83 o 
   2   1  16     8507.46     8280.85     95.94 o 
   3   1  16     1850.54     1974.31     37.85 o 
   4   1  16     2240.65     2358.27     43.35 o 
   5   1  16      954.85      986.99     31.10 o 
   6   1  16     2384.32     2293.43     46.29 o 
   7   1  16      691.52      719.15     46.29 o 
   8   1  16     2178.61     2285.95    115.50 o 
   9   1  16       18.99       52.87     61.10 o 
 -11   2  16        9.09       63.84     54.66 o 
 -10   2  16      641.03      688.50     69.25 o 
  -9   2  16       34.98       20.90     41.34 o 
  -8   2  16     2159.91     2111.13     82.70 o 
  -7   2  16     1094.11     1149.80     60.14 o 
  -6   2  16      200.84      196.71     29.84 o 
  -5   2  16        9.31       45.71     24.07 o 
  -4   2  16     5047.56     4915.06     78.58 o 
  -3   2  16     2079.06     2004.70     44.41 o 
  -2   2  16     5536.36     5538.51     82.54 o 
  -1   2  16       60.22       27.73     17.33 o 
   0   2  16      210.67      246.20     18.73 o 
   1   2  16      254.81      236.47     18.30 o 
   2   2  16     6238.29     5767.38    171.55 o 
   3   2  16     3243.43     3128.08     55.94 o 
   4   2  16     3260.92     3079.44     59.77 o 
   5   2  16      562.26      555.18     47.97 o 
   6   2  16        4.67       -0.69     24.34 o 
   7   2  16      961.64     1027.76     44.86 o 
   8   2  16      936.54      875.20     62.94 o 
   9   2  16      564.49      448.16     82.38 o 
  10   2  16      192.95      229.20     79.10 o 
 -11   3  16        2.19      -50.42     53.13 o 
 -10   3  16      393.62      483.65     66.15 o 
  -9   3  16      124.97      186.16     47.45 o 
  -8   3  16      589.10      657.76     60.75 o 
  -7   3  16      374.96      403.52     48.27 o 
  -6   3  16     3545.52     3272.86     77.73 o 
  -5   3  16      436.66      505.28     63.62 o 
  -4   3  16      529.39      538.04     28.72 o 
  -3   3  16      827.25      907.32     33.06 o 
  -2   3  16     2455.47     2470.72     55.61 o 
  -1   3  16     1119.13      980.69     30.30 o 
   0   3  16     4155.64     4155.58     65.68 o 
   1   3  16      337.25      390.03     31.49 o 
   2   3  16     1051.98      913.78     47.85 o 
   3   3  16     2226.06     2017.10     56.33 o 
   4   3  16     2737.03     2642.17     79.61 o 
   5   3  16     1307.96     1271.91     56.92 o 
   6   3  16      675.68      698.77     39.09 o 
   7   3  16      172.36      106.38     30.18 o 
   8   3  16       30.62       -6.35     40.18 o 
   9   3  16      489.50      417.50     55.02 o 
  10   3  16       33.52       24.89     66.05 o 
 -10   4  16      770.55      825.53     75.69 o 
  -9   4  16       52.84       55.63     46.76 o 
  -8   4  16     1094.28     1094.30     65.50 o 
  -7   4  16     3027.18     2939.56     92.68 o 
  -6   4  16        0.33       -8.40     26.62 o 
  -5   4  16     1561.50     1663.95     86.91 o 
  -4   4  16     7479.14     7615.09    148.26 o 
  -3   4  16     1494.26     1463.88     74.49 o 
  -2   4  16     2388.68     2451.35     58.92 o 
  -1   4  16     2877.36     2687.67     58.46 o 
   0   4  16       68.85       90.69     30.18 o 
   1   4  16     2058.23     2006.55     75.45 o 
   2   4  16     4832.39     4958.53    118.64 o 
   3   4  16      172.28       75.18     32.86 o 
   4   4  16       64.30       64.42     42.66 o 
   5   4  16     6646.38     6333.09    116.53 o 
   6   4  16      237.86      233.90     31.83 o 
   7   4  16       36.28       -5.33     33.19 o 
   8   4  16      149.75      107.59     39.53 o 
   9   4  16      209.72      154.44    101.18 o 
  10   4  16      126.51       72.92     53.02 o 
 -10   5  16        0.47       15.84     51.88 o 
  -9   5  16     1611.90     1717.62    138.69 o 
  -8   5  16      138.69      234.74     72.11 o 
  -7   5  16      382.06      374.01     39.90 o 
  -6   5  16      306.20      379.96     70.51 o 
  -5   5  16      386.64      466.00     49.89 o 
  -4   5  16     1649.59     1558.55     66.12 o 
  -3   5  16     4200.70     4134.24    102.34 o 
  -2   5  16      183.54      226.06     39.11 o 
  -1   5  16     1267.56     1214.07     61.50 o 
   0   5  16      242.94      255.04     40.16 o 
   1   5  16     2136.51     2099.18     73.97 o 
   3   5  16     3388.59     3372.64     96.13 o 
   4   5  16      917.84      952.73     54.90 o 
   5   5  16       14.34      -12.28     25.96 o 
   6   5  16        2.92       25.38     29.46 o 
   7   5  16      808.60      799.28     61.79 o 
   8   5  16      364.13      276.87     53.11 o 
   9   5  16     1469.91     1523.60     78.81 o 
  10   5  16      126.66       53.25     56.59 o 
 -10   6  16       92.62      137.92     88.33 o 
  -9   6  16      111.54       87.14     51.16 o 
  -8   6  16       85.26      196.80    104.06 o 
  -7   6  16        6.40      -37.64     41.95 o 
  -6   6  16      716.65      667.37     56.42 o 
  -5   6  16      977.04      977.72     45.80 o 
  -4   6  16       19.23        2.04     24.32 o 
  -3   6  16      642.06      728.85     84.79 o 
  -2   6  16      106.47      149.83     37.44 o 
  -1   6  16      134.67      194.61     40.71 o 
   0   6  16     1078.43      989.71     56.95 o 
   1   6  16     1163.69     1207.20     59.94 o 
   2   6  16     2472.84     2316.68     90.27 o 
   3   6  16       26.97        9.67     31.63 o 
   4   6  16      167.48      113.94    108.24 o 
   5   6  16      475.95      392.18     39.55 o 
   6   6  16     1627.69     1436.09     71.14 o 
   7   6  16      509.48      472.74     58.09 o 
   8   6  16      499.31      608.84     69.22 o 
   9   6  16      118.65       89.89     53.53 o 
  -9   7  16        4.24        0.56     52.00 o 
  -8   7  16       45.74       91.30     52.20 o 
  -7   7  16      817.41      828.90     52.95 o 
  -6   7  16      349.27      265.12     40.46 o 
  -5   7  16     1338.59     1387.56     86.33 o 
  -4   7  16       40.60       25.39     38.25 o 
  -3   7  16        0.30       -7.29     35.77 o 
  -2   7  16      595.47      651.59     52.33 o 
  -1   7  16      610.25      648.90     58.17 o 
   0   7  16       83.17       96.89     36.94 o 
   1   7  16     1042.47     1051.43     83.31 o 
   2   7  16      280.29      281.63     44.79 o 
   3   7  16        2.32        7.12     34.66 o 
   4   7  16      682.17      795.83     69.33 o 
   5   7  16     2911.62     2878.08     78.91 o 
   6   7  16       87.75       31.11     46.04 o 
   7   7  16      400.85      253.76    245.59 o 
   8   7  16      247.57      212.96     64.41 o 
   9   7  16       12.05      -51.73     51.73 o 
  -8   8  16      247.08      263.48     48.17 o 
  -7   8  16       30.46       89.98    125.74 o 
  -6   8  16      199.48      269.38     55.67 o 
  -5   8  16       74.87       45.64     40.34 o 
  -4   8  16      314.13      333.28     59.19 o 
  -3   8  16      563.83      577.80     60.56 o 
  -2   8  16      170.22      176.57     44.76 o 
  -1   8  16       40.13       25.43     37.77 o 
   0   8  16      115.34      134.35     40.88 o 
   1   8  16      463.10      604.69     87.50 o 
   2   8  16      110.87       71.06     56.51 o 
   3   8  16      385.02      540.78     59.86 o 
   4   8  16       81.51       75.52     42.01 o 
   5   8  16       38.32       49.95     34.99 o 
   6   8  16      338.60      287.38     54.88 o 
   7   8  16     1134.96     1132.99     73.60 o 
   8   8  16       28.60       65.31     56.88 o 
  -7   9  16      892.84      958.29     80.00 o 
  -6   9  16      345.23      241.01     60.25 o 
  -5   9  16        1.32      -19.28     47.51 o 
  -4   9  16      226.12      191.41     52.59 o 
  -3   9  16      612.75      589.32     65.22 o 
  -2   9  16      975.51      846.06     65.79 o 
  -1   9  16      873.77      971.46     95.83 o 
   0   9  16      143.71      110.52     44.77 o 
   1   9  16        0.20       35.07     40.95 o 
   2   9  16      315.01      313.36     84.15 o 
   3   9  16      201.57      280.22     53.24 o 
   4   9  16     1408.64     1298.34     78.16 o 
   5   9  16      571.97      634.98    140.96 o 
   6   9  16       18.07       -8.38     73.58 o 
   7   9  16        4.82       32.73     74.08 o 
  -6  10  16      338.93      295.14     97.63 o 
  -5  10  16      651.41      720.81     79.21 o 
  -4  10  16        6.75      -26.37    111.79 o 
  -3  10  16       62.59       56.59     49.89 o 
  -2  10  16       70.90       33.62     47.75 o 
  -1  10  16     1527.59     1395.55     79.06 o 
   0  10  16      655.50      740.70    101.01 o 
   1  10  16      474.42      355.48     58.30 o 
   2  10  16      346.05      396.41    106.43 o 
   3  10  16      257.47      272.42     77.06 o 
   4  10  16      149.79      123.25     97.33 o 
   5  10  16      586.99      797.36     80.09 o 
  -4  11  16       13.13      106.58     59.10 o 
  -3  11  16      425.89      386.84     66.35 o 
  -2  11  16      279.79      230.50     58.91 o 
  -1  11  16        1.07        3.48     66.18 o 
   0  11  16      408.81      518.19     65.85 o 
   1  11  16      739.22      942.43     81.50 o 
   2  11  16      100.85      118.71     58.19 o 
   3  11  16      948.30     1109.14    123.70 o 
 -11   0  17      267.92      403.59     93.89 o 
  -9   0  17     4593.04     4819.17    192.46 o 
  -7   0  17      380.08      391.81     68.06 o 
  -5   0  17     1789.37     1609.20     88.47 o 
  -3   0  17     8321.15     8018.60    158.28 o 
  -1   0  17     2649.26     2562.19     69.51 o 
   1   0  17     4356.93     4273.78     95.33 o 
   3   0  17    25369.72    25554.68    337.14 o 
   5   0  17      263.67      337.96     69.70 o 
   7   0  17     2542.21     2783.00    107.24 o 
 -11   1  17      460.40      517.91     69.17 o 
 -10   1  17       82.76       53.22     48.47 o 
  -9   1  17      147.47      145.21     66.32 o 
  -8   1  17     1404.27     1321.51     68.63 o 
  -7   1  17      835.94      864.40     57.18 o 
  -6   1  17      108.40      158.76     56.81 o 
  -5   1  17     1835.38     1694.57     44.32 o 
  -4   1  17     1776.23     1776.53     44.76 o 
  -3   1  17      557.69      543.30     28.97 o 
  -2   1  17      121.80       81.55     18.28 o 
  -1   1  17     9336.41     9255.87    214.90 o 
   0   1  17      744.67      834.97     31.11 o 
   1   1  17     3211.00     3174.85     55.25 o 
   2   1  17     3498.77     3450.88     50.54 o 
   3   1  17     2921.80     2780.39     46.92 o 
   4   1  17     1038.93     1079.59     35.77 o 
   5   1  17     3992.75     4094.55     63.44 o 
   6   1  17       21.40       15.28     19.06 o 
   7   1  17     1687.17     1739.70     55.71 o 
   8   1  17      835.11      888.82     80.17 o 
   9   1  17      109.49       97.43     63.71 o 
 -11   2  17      470.96      437.23     66.64 o 
 -10   2  17      565.54      687.01     69.58 o 
  -9   2  17        9.56       46.32     44.59 o 
  -8   2  17      394.26      390.07     67.76 o 
  -7   2  17      329.62      418.02     48.42 o 
  -6   2  17     1106.52     1091.60     45.55 o 
  -5   2  17      921.53      839.68     40.06 o 
  -4   2  17     2207.20     2200.89     49.07 o 
  -3   2  17      520.20      610.78     29.46 o 
  -2   2  17      463.88      449.20     25.58 o 
  -1   2  17     1202.26     1227.34     41.69 o 
   0   2  17     5618.38     5225.91     88.40 o 
   1   2  17     1186.13     1191.36     47.21 o 
   2   2  17     1578.75     1536.53     62.04 o 
   3   2  17        5.48        5.47     24.19 o 
   4   2  17     1310.53     1241.38     39.13 o 
   5   2  17       18.85       10.76     20.30 o 
   6   2  17     1349.91     1392.92     49.77 o 
   7   2  17      148.64      165.02     30.99 o 
   8   2  17      184.20      105.00     59.69 o 
   9   2  17        1.73      -26.30     65.31 o 
  10   2  17      588.71      491.12     91.68 o 
 -11   3  17      318.90      342.97     66.07 o 
 -10   3  17      412.42      423.47     63.83 o 
  -9   3  17      337.90      279.04     52.61 o 
  -8   3  17       68.25      180.87     45.60 o 
  -7   3  17      411.68      434.06     50.48 o 
  -6   3  17       49.25       63.74     27.09 o 
  -5   3  17     2405.53     2258.79     62.14 o 
  -4   3  17     1152.81     1117.64     37.33 o 
  -3   3  17     3041.89     2975.51     65.27 o 
  -2   3  17      170.04      134.48     23.39 o 
  -1   3  17      443.42      446.97     25.48 o 
   0   3  17        4.06      -15.19     28.52 o 
   1   3  17     1460.80     1479.97     48.29 o 
   2   3  17     1179.86      988.43     42.24 o 
   3   3  17      554.47      511.98     41.87 o 
   4   3  17      226.50      198.36     30.01 o 
   5   3  17      130.58       75.38     26.87 o 
   6   3  17      701.22      705.40     50.01 o 
   7   3  17      259.59      229.85     46.80 o 
   8   3  17       49.09       24.67     39.75 o 
   9   3  17       17.82       45.04     63.84 o 
  10   3  17       43.38       85.19     72.27 o 
 -10   4  17      291.95      303.93     60.28 o 
  -9   4  17       37.65       85.21     52.73 o 
  -8   4  17       20.74       18.42     41.56 o 
  -7   4  17      204.62      175.96     64.54 o 
  -6   4  17      153.38      112.85     30.13 o 
  -5   4  17     4154.07     3856.90     85.46 o 
  -4   4  17       83.46      104.08     27.81 o 
  -3   4  17      105.33       52.90     24.80 o 
  -2   4  17     1019.59     1088.14     40.29 o 
  -1   4  17     1102.92     1046.31     84.12 o 
   0   4  17      552.77      617.66     46.57 o 
   1   4  17      714.56      767.73     50.36 o 
   2   4  17      264.63      273.53     40.82 o 
   3   4  17       18.22      -17.74     45.00 o 
   4   4  17       45.36       60.11     32.02 o 
   5   4  17     1523.15     1466.06     51.90 o 
   6   4  17       16.90        8.46     28.35 o 
   7   4  17        2.87      -36.62     36.62 o 
   8   4  17      264.64      217.49     60.80 o 
   9   4  17        0.94      -16.04     43.83 o 
  10   4  17      109.04       -1.07     68.32 o 
 -10   5  17      273.44      286.98     62.47 o 
  -9   5  17       22.73      -12.50     47.59 o 
  -8   5  17      122.53       70.88     44.75 o 
  -7   5  17      318.56      266.85     38.50 o 
  -6   5  17     1650.31     1584.07     56.43 o 
  -5   5  17       47.59       67.93     29.04 o 
  -4   5  17      768.44      695.80     39.88 o 
  -3   5  17       76.41      102.68     47.25 o 
  -2   5  17      484.73      561.81     51.50 o 
  -1   5  17     2573.51     2541.18     83.83 o 
   0   5  17     1025.73      995.80     54.70 o 
   1   5  17     2214.05     2243.90     77.21 o 
   2   5  17      192.07      115.89     41.96 o 
   3   5  17      148.23      162.95     36.96 o 
   4   5  17      203.20      237.75     42.26 o 
   5   5  17      622.03      576.54     74.69 o 
   6   5  17       55.77        5.04     28.82 o 
   7   5  17      467.80      400.10     55.56 o 
   8   5  17       44.82       29.40     45.90 o 
   9   5  17      102.64       72.44     52.39 o 
  -9   6  17      372.13      472.55    132.00 o 
  -8   6  17      453.28      491.28     62.06 o 
  -7   6  17      545.17      637.18     96.27 o 
  -6   6  17      931.10      990.35     49.82 o 
  -5   6  17      185.46      180.29     32.27 o 
  -4   6  17       23.46       16.30     32.16 o 
  -3   6  17     1846.02     1718.00     72.29 o 
  -2   6  17      678.05      711.33     54.50 o 
  -1   6  17     1333.41     1333.36     63.85 o 
   0   6  17     1503.96     1361.60     65.24 o 
   1   6  17      783.82      787.67     70.13 o 
   2   6  17       49.67       28.05     46.41 o 
   4   6  17      958.80      791.73     54.67 o 
   5   6  17        1.99        0.08     29.48 o 
   6   6  17      216.99      208.55     75.75 o 
   7   6  17      394.82      393.26     55.76 o 
   8   6  17       25.48      -19.88     49.14 o 
   9   6  17     1055.33     1095.07    121.12 o 
  -9   7  17        1.68        7.26     55.34 o 
  -8   7  17     1801.46     1865.94     90.26 o 
  -7   7  17        0.66       42.69     39.10 o 
  -6   7  17       43.85      -28.61     42.50 o 
  -5   7  17      681.94      762.92     61.43 o 
  -4   7  17     3145.16     3214.75    199.82 o 
  -3   7  17       33.16       -4.82     34.86 o 
  -2   7  17     3615.45     3410.46    105.96 o 
  -1   7  17      200.74      221.08     43.00 o 
   0   7  17       99.54       85.18     36.56 o 
   1   7  17     1880.94     1852.19     98.20 o 
   2   7  17     3593.36     3645.77    108.83 o 
   3   7  17       19.35      -34.12     34.12 o 
   4   7  17      694.17      777.41     64.24 o 
   5   7  17      928.62      948.85     50.07 o 
   6   7  17      613.55      663.17     92.68 o 
   7   7  17      200.61      179.51    102.95 o 
   8   7  17     1549.92     1580.36     82.80 o 
  -8   8  17      495.38      694.88    124.70 o 
  -7   8  17      702.65      599.73     73.38 o 
  -6   8  17     2091.05     2095.54     92.38 o 
  -5   8  17      169.64       92.53    111.65 o 
  -4   8  17     1069.50     1068.47     67.50 o 
  -3   8  17      270.57      365.30     54.12 o 
  -2   8  17      541.06      647.06     62.99 o 
  -1   8  17     1053.70      946.17     61.28 o 
   0   8  17     3067.62     2953.70    119.35 o 
   1   8  17      567.21      580.92    124.80 o 
   2   8  17      115.36      136.54     54.41 o 
   3   8  17      412.15      469.56     99.98 o 
   4   8  17     1235.78     1154.69     93.05 o 
   5   8  17       67.79       31.55     37.26 o 
   6   8  17     2851.25     2744.60    103.28 o 
   7   8  17       45.59      -32.10     53.80 o 
  -7   9  17      773.70      921.31     85.98 o 
  -6   9  17      350.71      314.88     62.10 o 
  -5   9  17      775.09      751.61     77.43 o 
  -4   9  17      137.17      177.63     62.94 o 
  -3   9  17        3.72      -12.46     42.60 o 
  -2   9  17       14.15       39.55     44.00 o 
  -1   9  17     1658.68     1376.59    110.01 o 
   0   9  17      100.63       56.83     42.89 o 
   1   9  17      413.06      380.94     56.46 o 
   2   9  17       94.25       58.38     44.39 o 
   3   9  17        4.45       -1.03     43.75 o 
   4   9  17      120.31      161.25     51.46 o 
   5   9  17      843.95      853.72    122.86 o 
   6   9  17      142.06      139.40     56.04 o 
  -5  10  17       30.61       -7.08     55.40 o 
  -4  10  17      217.45      141.45     89.17 o 
  -3  10  17      253.22      320.85     61.76 o 
  -2  10  17       29.62      -13.21     75.35 o 
  -1  10  17      264.43      200.19     53.72 o 
   0  10  17       14.18       28.11     46.40 o 
   1  10  17      316.34      344.55     58.66 o 
   2  10  17      138.23      215.10     56.79 o 
   3  10  17     1022.31     1104.41     74.59 o 
   4  10  17      147.38      192.88     57.46 o 
   5  10  17       49.22       -0.26     53.66 o 
  -3  11  17      296.97      315.33     69.29 o 
  -2  11  17       76.19       52.52     70.03 o 
  -1  11  17       46.71       46.24     69.53 o 
   0  11  17      204.28      245.93     65.25 o 
   1  11  17        0.46        3.31     51.70 o 
   2  11  17      124.09      151.83     58.61 o 
   3  11  17      102.61      155.66     61.69 o 
 -10   0  18      383.21      493.06     90.74 o 
  -8   0  18     1339.25     1338.11     99.24 o 
  -6   0  18     6302.60     6278.74    204.17 o 
  -4   0  18     3896.82     3541.95     75.42 o 
  -2   0  18    13846.25    13883.28    247.41 o 
   0   0  18    22318.99    22165.59    495.17 o 
   2   0  18      533.22      585.53     37.39 o 
   4   0  18     5179.58     5096.02    114.82 o 
   6   0  18     8452.16     8500.89    177.70 o 
   8   0  18      122.12      129.07     41.86 o 
 -11   1  18      592.85      702.23     76.62 o 
 -10   1  18      557.11      698.91     70.98 o 
  -9   1  18       51.69       47.32     45.14 o 
  -8   1  18      995.14     1080.71     64.71 o 
  -7   1  18      730.84      721.38     52.07 o 
  -6   1  18      295.05      274.34     41.78 o 
  -5   1  18     1526.20     1348.20     40.15 o 
  -4   1  18     2540.14     2426.60     52.07 o 
  -3   1  18       32.81       28.82     18.44 o 
  -2   1  18     4633.91     4363.66     71.81 o 
  -1   1  18     3040.49     2933.83     90.97 o 
   0   1  18      123.70      130.32     33.94 o 
   1   1  18     4226.22     4213.40     67.89 o 
   2   1  18    11010.88    10894.61    140.28 o 
   3   1  18      288.19      260.52     42.53 o 
   4   1  18     6695.61     6459.79     97.33 o 
   5   1  18     2267.12     2285.70     45.96 o 
   6   1  18       12.41       17.81     21.07 o 
   7   1  18      364.65      304.09     70.63 o 
   8   1  18     1585.98     1741.10    104.26 o 
   9   1  18      188.16       80.04     63.77 o 
 -11   2  18      250.52      168.11     64.06 o 
 -10   2  18       58.65       -2.55     48.67 o 
  -9   2  18      832.37      870.67     66.48 o 
  -8   2  18      142.45      170.22     45.07 o 
  -7   2  18      691.86      746.43     53.46 o 
  -6   2  18     1363.37     1276.79     49.47 o 
  -5   2  18      364.52      396.35     51.95 o 
  -4   2  18      111.47       99.17     22.64 o 
  -3   2  18     9952.92     9899.01    145.33 o 
  -2   2  18      388.39      449.48     27.55 o 
  -1   2  18      701.35      672.25     34.13 o 
   0   2  18     2125.07     2191.37     50.32 o 
   1   2  18     1378.17     1215.93     46.50 o 
   2   2  18      133.22       58.56     30.66 o 
   3   2  18     4711.67     4466.35     89.95 o 
   4   2  18       62.13        7.17     20.85 o 
   5   2  18      111.66       58.23     25.33 o 
   6   2  18      342.89      366.69     64.99 o 
   7   2  18     2924.88     2829.09     89.46 o 
   8   2  18       53.78       18.67     57.01 o 
   9   2  18      570.30      557.84     90.41 o 
  10   2  18        0.60      -12.51     73.34 o 
 -10   3  18       43.10       60.36     53.57 o 
  -9   3  18       19.05        1.42     44.12 o 
  -8   3  18       68.34       63.42     41.83 o 
  -7   3  18      311.41      341.72     50.76 o 
  -6   3  18      924.82      940.74     43.91 o 
  -5   3  18     2741.48     2659.37     68.34 o 
  -4   3  18     1200.24     1228.98     43.77 o 
  -3   3  18      138.90      179.12     26.61 o 
  -2   3  18       59.01       52.60     26.18 o 
  -1   3  18      352.59      349.67     24.67 o 
   0   3  18       39.88       23.92     30.77 o 
   1   3  18     2954.50     2878.09     69.07 o 
   2   3  18       98.82      109.84     45.24 o 
   3   3  18       81.14       45.40     30.42 o 
   4   3  18      224.67      211.48     29.75 o 
   5   3  18      371.75      401.63     43.03 o 
   6   3  18      980.57     1075.92     46.13 o 
   7   3  18      295.57      318.22     39.40 o 
   8   3  18      365.17      333.26     53.19 o 
   9   3  18       75.45      -61.03     61.03 o 
  10   3  18      603.00      685.45    102.65 o 
 -10   4  18        1.57       21.81     61.77 o 
  -9   4  18       12.71       30.55     47.11 o 
  -8   4  18       11.00       14.11     42.99 o 
  -7   4  18       59.47       69.58     40.16 o 
  -6   4  18       62.54       21.68     29.09 o 
  -5   4  18      104.56       77.38     28.57 o 
  -4   4  18      619.71      600.97     47.34 o 
  -3   4  18      414.86      454.77     35.00 o 
  -2   4  18      221.89      220.80     37.98 o 
  -1   4  18      872.65      827.20     40.13 o 
   0   4  18       73.21      131.65     34.24 o 
   1   4  18      297.27      300.92     59.93 o 
   2   4  18       92.33      134.17     36.22 o 
   3   4  18       66.06       44.43     33.03 o 
   4   4  18       80.58       72.69     70.37 o 
   5   4  18      197.48      187.09     33.29 o 
   6   4  18       46.27      -14.80     27.05 o 
   7   4  18      211.13      211.16     44.15 o 
   8   4  18      212.17      187.82     50.97 o 
   9   4  18        0.26       40.31     77.16 o 
  10   4  18       15.22      -73.08     73.08 o 
 -10   5  18      336.51      362.63     99.44 o 
  -9   5  18        9.57      -21.76     60.86 o 
  -8   5  18      222.71      260.13     52.49 o 
  -7   5  18      223.31      261.36     53.31 o 
  -6   5  18       91.91       69.78     30.96 o 
  -5   5  18       33.59        3.01     27.21 o 
  -4   5  18      387.30      466.20     55.44 o 
  -3   5  18      748.70      765.69     84.05 o 
  -2   5  18     1370.21     1404.51     65.37 o 
  -1   5  18       53.11       79.09     35.15 o 
   0   5  18      295.59      280.94     40.81 o 
   1   5  18        0.43        9.57     30.74 o 
   2   5  18      750.62      717.44     70.60 o 
   3   5  18      383.95      371.88     45.81 o 
   4   5  18     1349.79     1270.98     62.74 o 
   5   5  18       45.14       55.65     40.90 o 
   6   5  18        7.14       14.64     29.03 o 
   7   5  18      105.72       25.27     41.82 o 
   8   5  18      364.45      266.71     54.61 o 
   9   5  18       64.21        8.30     50.72 o 
  -9   6  18      607.88      932.44     81.75 o 
  -8   6  18      523.21      613.71     63.59 o 
  -7   6  18      204.26      171.63     38.75 o 
  -6   6  18     3303.66     3100.44     82.79 o 
  -5   6  18      836.82      844.59     61.48 o 
  -4   6  18      442.98      468.05     51.84 o 
  -3   6  18     1709.52     1794.14     75.45 o 
  -2   6  18     3249.68     3215.94     99.50 o 
  -1   6  18       23.10       19.90     36.10 o 
   0   6  18     1138.73     1121.68     59.92 o 
   1   6  18      905.98      746.75     73.31 o 
   2   6  18       79.43       65.33     34.97 o 
   3   6  18     1771.97      997.76     78.30 o 
   4   6  18      971.01     1004.39     59.80 o 
   5   6  18       15.11        6.25     30.56 o 
   6   6  18      242.15      252.04     39.80 o 
   7   6  18      393.20      448.44     59.65 o 
   8   6  18       38.84      116.36     68.36 o 
   9   6  18      593.30      871.46     77.84 o 
  -8   7  18       29.91       72.92    112.09 o 
  -7   7  18     2584.68     2566.94    100.78 o 
  -6   7  18       97.11       98.17     60.46 o 
  -5   7  18     2747.03     2600.53     97.47 o 
  -4   7  18     1138.77     1178.22     67.42 o 
  -3   7  18        2.00       31.25     46.98 o 
  -2   7  18       48.63      135.06     42.45 o 
  -1   7  18     4318.26     4159.77    119.37 o 
   0   7  18       10.07      -34.08     34.08 o 
   1   7  18      813.36      851.18     57.73 o 
   2   7  18      340.62      434.16     52.01 o 
   3   7  18      124.19      188.83     44.14 o 
   4   7  18        1.03      -42.03     53.07 o 
   5   7  18     1237.40     1183.90     66.25 o 
   6   7  18       22.48        7.49     42.57 o 
   7   7  18      959.54     1053.69     75.18 o 
   8   7  18      172.85      264.47     59.86 o 
  -8   8  18       12.41      118.58     89.40 o 
  -7   8  18      327.23      215.53    120.89 o 
  -6   8  18      122.45      123.89     65.68 o 
  -5   8  18      747.52      767.96    103.72 o 
  -4   8  18       65.08       77.79     45.99 o 
  -3   8  18     3583.52     3663.19    118.25 o 
  -2   8  18      229.45      156.93     47.65 o 
  -1   8  18      177.99      127.66     42.19 o 
   0   8  18       91.14      121.46     71.60 o 
   1   8  18     1012.26      975.98     63.65 o 
   2   8  18       65.69       53.31     42.26 o 
   3   8  18     1378.09     1370.62     74.16 o 
   4   8  18        3.83       38.48     41.99 o 
   5   8  18      152.64       71.25     38.78 o 
   6   8  18      170.12      269.39     57.79 o 
   7   8  18     1005.04     1012.82    132.53 o 
  -6   9  18        0.24      -88.30     88.30 o 
  -5   9  18      252.62      326.15     60.09 o 
  -4   9  18     1451.83     1284.44     76.96 o 
  -3   9  18        0.16       48.85     46.78 o 
  -2   9  18     1420.98     1476.21     79.19 o 
  -1   9  18      208.83      198.73     51.21 o 
   0   9  18      586.56      633.51     66.17 o 
   1   9  18     1002.82      999.97     67.63 o 
   2   9  18      587.62      717.54     83.58 o 
   3   9  18       61.34       75.37     47.69 o 
   4   9  18      771.68      845.68     69.32 o 
   5   9  18      479.89      545.99     68.58 o 
   6   9  18      164.73      195.34     59.40 o 
  -5  10  18       37.73       -6.67     61.00 o 
  -4  10  18       34.48       27.21     66.38 o 
  -3  10  18      168.07      126.80     54.04 o 
  -2  10  18      244.03      269.88     56.98 o 
  -1  10  18       50.06       47.51     48.45 o 
   0  10  18     1216.30     1158.78     78.43 o 
   1  10  18        0.87      -49.58     49.58 o 
   2  10  18      302.79      300.39     59.48 o 
   3  10  18       34.82       37.06     52.48 o 
   4  10  18      872.66      962.46     83.24 o 
   5  10  18       98.41      -66.65     84.45 o 
  -2  11  18       43.08       32.78     71.30 o 
  -1  11  18      104.41       19.81     74.48 o 
   0  11  18       94.50       16.62     52.04 o 
   1  11  18       16.78      -52.31     52.31 o 
   2  11  18        1.56       -5.67     55.88 o 
 -11   0  19      177.30      177.54     88.73 o 
  -9   0  19     2530.27     2530.94    138.52 o 
  -7   0  19     2605.13     2667.32    128.82 o 
  -5   0  19     3424.51     3132.18     88.08 o 
  -3   0  19     1465.39     1439.58     56.79 o 
  -1   0  19     2927.40     2839.16    132.60 o 
   1   0  19    13739.25    14043.64    248.84 o 
   3   0  19     6345.38     6287.03    137.65 o 
   5   0  19      124.36      101.33     33.05 o 
   7   0  19     1812.09     1999.51     75.69 o 
 -11   1  19      683.50      794.41     80.20 o 
 -10   1  19      406.93      479.25    102.39 o 
  -9   1  19       33.98       29.42     45.98 o 
  -8   1  19      911.15     1013.38     86.56 o 
  -7   1  19     1370.58     1421.84     68.02 o 
  -6   1  19      144.35       98.50     36.24 o 
  -5   1  19     2572.34     2535.87     65.02 o 
  -4   1  19      696.52      696.45     31.52 o 
  -3   1  19      121.51      138.90     22.70 o 
  -2   1  19      838.49      866.42     39.51 o 
  -1   1  19     5113.93     5013.21    122.08 o 
   0   1  19       48.79       24.23     20.87 o 
   1   1  19     5472.90     5433.37     82.68 o 
   2   1  19     5910.98     5862.90    107.53 o 
   3   1  19      279.85      306.99     26.05 o 
   4   1  19      307.27      305.21     47.23 o 
   5   1  19     1566.75     1535.21     72.01 o 
   6   1  19     2226.85     2099.46     61.46 o 
   7   1  19      797.70      786.80     42.66 o 
   8   1  19      399.93      427.24     61.73 o 
   9   1  19       12.05      -62.97     62.97 o 
 -10   2  19        5.92       -3.06     68.12 o 
  -9   2  19      145.50      152.51     49.67 o 
  -8   2  19      623.72      677.77     62.74 o 
  -7   2  19     1026.40      937.85     62.80 o 
  -6   2  19     2285.46     2195.78     96.32 o 
  -5   2  19       22.13        7.20     25.46 o 
  -4   2  19       63.36       66.10     22.41 o 
  -3   2  19     1416.23     1344.69     42.96 o 
  -2   2  19     2080.16     1949.97     46.07 o 
  -1   2  19      897.03      906.40     31.92 o 
   0   2  19     2997.55     3090.39     86.11 o 
   1   2  19      344.28      422.04     38.05 o 
   2   2  19       68.36       67.19     32.70 o 
   3   2  19       22.61        5.62     36.26 o 
   4   2  19     3392.92     3463.78     67.09 o 
   5   2  19     2350.75     2329.65     57.95 o 
   6   2  19      886.40      892.16     38.53 o 
   7   2  19      298.61      340.09    106.90 o 
   8   2  19      118.31       49.85     63.10 o 
   9   2  19      179.04      221.90     73.48 o 
  10   2  19      212.66      243.18     81.71 o 
 -10   3  19       78.02       26.52     54.26 o 
  -9   3  19      337.10      350.48    108.71 o 
  -8   3  19      180.46      214.44     48.51 o 
  -7   3  19      545.29      608.37     57.74 o 
  -6   3  19        1.82       -7.71     27.19 o 
  -5   3  19      132.56      152.33     32.88 o 
  -4   3  19     1236.32     1273.19     40.34 o 
  -3   3  19     5672.64     5645.03    110.14 o 
  -2   3  19      683.51      705.68     35.06 o 
  -1   3  19      615.42      650.92     40.14 o 
   0   3  19      146.14      169.78     28.76 o 
   1   3  19     1623.39     1548.71     51.49 o 
   2   3  19      242.35      325.95     44.65 o 
   3   3  19     5953.04     5715.73    110.05 o 
   4   3  19       25.03       -0.58     22.56 o 
   5   3  19      453.72      386.63     36.91 o 
   6   3  19       91.83       42.93     29.21 o 
   7   3  19     1042.88     1070.28     50.70 o 
   8   3  19       23.95       -4.89     60.16 o 
   9   3  19     1022.82     1003.85     95.96 o 
  10   3  19      122.77       51.73     79.10 o 
 -10   4  19      160.41      252.75     63.80 o 
  -9   4  19      131.11      146.68     95.26 o 
  -8   4  19      406.92      462.69     59.12 o 
  -7   4  19       71.37       86.47     41.14 o 
  -6   4  19      153.67      102.77     30.79 o 
  -5   4  19     1252.15     1081.51     46.59 o 
  -4   4  19     2968.00     2944.50     72.17 o 
  -3   4  19      409.85      374.50     67.99 o 
  -2   4  19     1143.18     1157.05     46.02 o 
  -1   4  19       56.41       72.94     33.56 o 
   0   4  19       13.95       15.17     25.19 o 
   1   4  19     1085.57     1080.82     56.11 o 
   2   4  19     1491.96     1491.71     65.39 o 
   3   4  19      185.64      193.23     39.10 o 
   4   4  19     1556.85     1448.65    102.72 o 
   5   4  19      607.06      624.30     41.74 o 
   6   4  19       31.28        7.14     44.66 o 
   7   4  19      367.03      290.28     51.59 o 
   8   4  19     1041.15     1113.88    126.91 o 
   9   4  19      404.27      229.60     75.62 o 
  -9   5  19        1.94      -50.88     50.88 o 
  -8   5  19      113.42       87.80     82.38 o 
  -7   5  19      924.35      887.28     66.63 o 
  -6   5  19     2276.16     2320.12     88.97 o 
  -5   5  19      383.33      459.92     81.97 o 
  -4   5  19        5.88       -3.68     59.86 o 
  -3   5  19       32.87       15.50     32.43 o 
  -2   5  19      601.64      589.88     55.02 o 
  -1   5  19      141.67      186.34     44.10 o 
   0   5  19      688.62      725.10     50.36 o 
   1   5  19       52.42       34.10     33.39 o 
   2   5  19      440.37      463.49     49.71 o 
   3   5  19      376.21      392.13     47.93 o 
   4   5  19      878.03      886.75     56.07 o 
   5   5  19      668.08      711.50     54.85 o 
   6   5  19      768.78      722.68     48.13 o 
   7   5  19       86.79       24.86     40.25 o 
   8   5  19       28.86        0.27     45.90 o 
   9   5  19       35.34      -47.79     52.45 o 
  -9   6  19      955.47     1058.74     85.75 o 
  -8   6  19       48.33       18.27     47.55 o 
  -7   6  19       27.38       19.98     38.62 o 
  -6   6  19      433.47      389.51     82.28 o 
  -5   6  19     1572.93     1610.31     76.32 o 
  -4   6  19      846.52      797.79     55.65 o 
  -3   6  19     1557.56     1539.21     71.76 o 
  -2   6  19        2.34       22.95     62.70 o 
  -1   6  19       31.85       23.83     34.96 o 
   0   6  19      609.80      630.84     54.90 o 
   1   6  19      994.87      934.11     62.03 o 
   2   6  19      778.82      679.96     74.75 o 
   3   6  19      969.99      911.95     59.09 o 
   4   6  19        7.56       21.27     41.09 o 
   5   6  19      474.54      515.02     45.95 o 
   6   6  19       35.53       75.78     36.28 o 
   7   6  19      253.27      196.90     51.58 o 
   8   6  19      870.04      918.36     77.71 o 
  -8   7  19     1550.09     1778.17    133.10 o 
  -7   7  19       74.35       39.13     50.79 o 
  -6   7  19      177.04       60.56     48.75 o 
  -5   7  19       72.38       63.97     52.87 o 
  -4   7  19     2757.08     2639.94     97.88 o 
  -3   7  19      208.16      140.02     47.57 o 
  -2   7  19     1964.54     1832.52     79.85 o 
  -1   7  19       94.48      132.22     44.22 o 
   0   7  19       17.51       -0.48     37.29 o 
   1   7  19      711.37      746.08     62.74 o 
   2   7  19     1523.14     1444.26     72.36 o 
   3   7  19      163.40      110.35     69.46 o 
   4   7  19      873.20      781.81     81.57 o 
   5   7  19      861.36      729.63     85.91 o 
   6   7  19       63.28      -11.68     59.19 o 
   7   7  19        1.61      -48.27     48.27 o 
   8   7  19      721.14      835.10     87.93 o 
  -7   8  19        2.39       -1.96     61.40 o 
  -6   8  19     1712.55     1549.94     84.10 o 
  -5   8  19      273.72      148.03    104.63 o 
  -4   8  19       23.58       23.32     44.04 o 
  -3   8  19      162.82      149.99     57.52 o 
  -2   8  19      672.24      706.38     67.37 o 
  -1   8  19       39.95       32.52     54.67 o 
   0   8  19     2133.58     2192.58     90.92 o 
   1   8  19       15.12      -25.79     39.42 o 
   2   8  19      868.00      853.49     62.84 o 
   3   8  19      322.57      295.33     54.39 o 
   4   8  19      403.54      427.54     61.05 o 
   5   8  19       26.84      -14.16     38.18 o 
   6   8  19     1193.42     1137.98     98.30 o 
   7   8  19       34.62      -52.93     52.93 o 
  -6   9  19        3.81      -55.28     63.34 o 
  -5   9  19      224.84      234.66     58.39 o 
  -4   9  19       10.21       -9.65     48.94 o 
  -3   9  19      497.89      571.99    113.73 o 
  -2   9  19      767.41      882.24     89.24 o 
  -1   9  19     1834.25     2016.32     90.13 o 
   0   9  19       97.25      113.33     48.46 o 
   1   9  19       29.42       39.28     46.06 o 
   2   9  19      252.24      333.26     69.76 o 
   3   9  19      456.83      465.88     63.48 o 
   4   9  19      197.40      251.96     56.52 o 
   5   9  19      648.13      704.47     75.07 o 
   6   9  19      205.23      172.10     61.06 o 
  -4  10  19      106.46       60.79     83.01 o 
  -3  10  19      128.64      184.13     56.14 o 
  -2  10  19      777.05      765.55     76.77 o 
  -1  10  19       21.82        9.64     49.05 o 
   0  10  19      158.36       70.55     53.64 o 
   1  10  19       44.41       -5.61     51.14 o 
   2  10  19     1015.06     1038.24     78.05 o 
   3  10  19      278.90      220.49     87.20 o 
   4  10  19      471.24      587.69     71.58 o 
  -1  11  19        5.26      -41.09     75.89 o 
   0  11  19      674.18      918.03     84.85 o 
   1  11  19      186.90      111.40     59.84 o 
 -10   0  20       77.65       42.43     74.01 o 
  -8   0  20       84.56      150.50     74.35 o 
  -6   0  20     1823.01     1891.87    106.47 o 
  -4   0  20      332.50      409.28     57.75 o 
  -2   0  20      101.47      131.61     31.39 o 
   0   0  20     6212.40     6098.79    407.77 o 
   2   0  20     5210.86     5179.38    114.15 o 
   4   0  20       92.86       75.83     29.76 o 
   6   0  20      189.25      150.48     37.46 o 
   8   0  20       49.32       69.93     59.83 o 
 -10   1  20      126.55      118.73     54.85 o 
  -9   1  20      817.14      938.14     74.54 o 
  -8   1  20      963.02      895.20     62.17 o 
  -7   1  20      274.97      227.86     75.89 o 
  -6   1  20      605.03      699.12     55.76 o 
  -5   1  20        4.84      -21.41     24.31 o 
  -4   1  20      167.41      212.36     25.17 o 
  -3   1  20       12.66      -18.63     18.63 o 
  -2   1  20     1301.61     1193.42     37.20 o 
  -1   1  20     1553.84     1666.90     47.05 o 
   0   1  20     1801.19     1640.31     84.02 o 
   1   1  20      951.76     1068.78     42.75 o 
   2   1  20        8.81       36.79     48.83 o 
   3   1  20     3356.52     3266.50     62.37 o 
   4   1  20      591.53      582.01     47.63 o 
   5   1  20       27.90       36.56     25.94 o 
   6   1  20      124.77       70.39     43.46 o 
   7   1  20       88.52       97.01     30.67 o 
   8   1  20       28.25      -23.25     40.05 o 
   9   1  20      120.62       95.16     68.46 o 
 -10   2  20      741.40      964.33     80.39 o 
  -9   2  20      113.92      185.46     53.52 o 
  -8   2  20     1116.03     1192.21     91.08 o 
  -7   2  20       19.22        4.30     37.44 o 
  -6   2  20       62.70       68.33     28.51 o 
  -5   2  20      130.56      126.05     28.98 o 
  -4   2  20     3691.07     3600.01     94.08 o 
  -3   2  20       96.62      101.52     22.55 o 
  -2   2  20     3716.56     3797.96     68.59 o 
  -1   2  20       96.44      118.22     22.19 o 
   0   2  20      526.70      647.89     47.58 o 
   1   2  20      263.03      217.29     30.33 o 
   2   2  20     6675.49     6448.79    149.05 o 
   3   2  20      158.94      123.97     29.58 o 
   4   2  20     1265.78     1287.54     49.43 o 
   5   2  20       12.95       15.84     21.94 o 
   6   2  20      344.11      457.18     83.02 o 
   7   2  20      903.17      786.81     55.12 o 
   8   2  20     1119.38     1149.20     91.28 o 
   9   2  20       37.61       -4.75     69.13 o 
  10   2  20       97.68      -44.23     74.21 o 
 -10   3  20      337.24      411.59     90.74 o 
  -9   3  20       62.70       59.66     48.58 o 
  -8   3  20      775.53      807.57     67.66 o 
  -7   3  20      226.91      206.32     46.17 o 
  -6   3  20     1646.25     1648.09     57.11 o 
  -5   3  20       12.68       -3.40     25.56 o 
  -4   3  20      763.76      725.07     36.44 o 
  -3   3  20      991.39      991.31     45.47 o 
  -2   3  20      716.40      735.94     47.87 o 
  -1   3  20        4.11       -2.12     24.23 o 
   0   3  20     8432.30     8279.64    142.27 o 
   1   3  20      718.19      702.99     40.43 o 
   2   3  20      948.78      848.34     91.65 o 
   3   3  20     1094.25     1075.29     47.67 o 
   4   3  20     2774.93     2789.30     61.57 o 
   5   3  20      166.90      123.59     30.66 o 
   6   3  20     2805.32     2620.60     81.52 o 
   7   3  20      187.11      227.91     47.00 o 
   8   3  20      138.83      185.77     67.72 o 
   9   3  20       80.52        5.96     67.52 o 
  10   3  20      897.90     1098.21    126.74 o 
 -10   4  20      387.54      589.29     72.33 o 
  -9   4  20        3.23      -25.68     47.91 o 
  -8   4  20      333.62      355.83     91.71 o 
  -7   4  20     1040.82     1002.58     84.12 o 
  -6   4  20       51.30       40.98     30.93 o 
  -5   4  20     1647.28     1735.76     57.99 o 
  -4   4  20     5064.71     4915.18     99.47 o 
  -3   4  20      137.46      104.10     29.21 o 
  -2   4  20      222.43      250.58     33.78 o 
  -1   4  20     3499.62     3357.20     79.38 o 
   0   4  20      458.97      489.96     40.43 o 
   1   4  20     2564.98     2713.63     84.58 o 
   2   4  20     2224.70     2165.44     78.08 o 
   3   4  20     1136.15     1198.39     61.68 o 
   4   4  20       68.78       71.46     38.20 o 
   5   4  20     2293.98     2290.23     65.78 o 
   6   4  20      112.91       88.22     33.64 o 
   7   4  20     1168.56     1207.06     67.30 o 
   8   4  20     1397.02     1602.51    111.75 o 
   9   4  20       33.00      -14.92     66.38 o 
  -9   5  20     1459.54     1554.06    107.61 o 
  -8   5  20      189.20      245.89     54.31 o 
  -7   5  20      624.39      662.99    118.30 o 
  -6   5  20       16.09       92.58     34.95 o 
  -5   5  20     1953.09     2138.70     84.70 o 
  -4   5  20      267.23      259.65     45.94 o 
  -2   5  20       96.27       76.55     37.47 o 
  -1   5  20     1148.54     1129.27     59.88 o 
   0   5  20        0.97       27.83     34.45 o 
   1   5  20     2334.85     2347.46     82.83 o 
   2   5  20      141.37      114.42     42.06 o 
   3   5  20     4241.38     4216.30    115.51 o 
   4   5  20       78.90       37.00     95.93 o 
   5   5  20      114.67      103.29     36.66 o 
   6   5  20        0.78       25.48     33.74 o 
   7   5  20     1090.12     1063.93     69.03 o 
   8   5  20       69.38       76.84     51.29 o 
   9   5  20     2231.70     2015.13    123.47 o 
  -9   6  20       45.63       62.01     55.95 o 
  -8   6  20     1051.23     1097.60     78.86 o 
  -7   6  20      389.26      323.12     58.95 o 
  -6   6  20      195.90       93.30     44.65 o 
  -5   6  20       37.79        5.96     41.57 o 
  -4   6  20      212.55      174.62     42.83 o 
  -3   6  20      983.36      956.89     61.13 o 
  -2   6  20     2148.88     1945.92     79.12 o 
  -1   6  20      593.60      711.19     87.83 o 
   0   6  20      143.76      127.76     38.95 o 
   1   6  20      386.33      399.60     63.17 o 
   2   6  20     1365.02     1241.24     64.61 o 
   3   6  20      614.66      696.09     60.49 o 
   4   6  20      512.93      547.14     68.06 o 
   5   6  20     1846.81     1680.52    173.82 o 
   6   6  20        0.15       -7.27     35.25 o 
   7   6  20      124.86       20.14     46.53 o 
   8   6  20      168.99      130.20     54.11 o 
  -8   7  20       43.58       97.23     84.25 o 
  -7   7  20      449.78      438.62     63.57 o 
  -6   7  20      109.58      126.25     51.19 o 
  -5   7  20       24.09       53.63     45.57 o 
  -4   7  20      298.38      235.87     49.08 o 
  -3   7  20      271.09      212.09     47.80 o 
  -2   7  20       37.48       11.13     42.09 o 
  -1   7  20     1040.17      914.04     61.16 o 
   0   7  20      819.02      737.97     59.07 o 
   1   7  20      320.84      329.63     50.65 o 
   2   7  20        0.91       -8.08     38.54 o 
   3   7  20        5.90      -28.78     37.39 o 
   4   7  20      136.64       66.93     52.26 o 
   5   7  20       85.34       98.73     59.99 o 
   6   7  20      129.40      101.45     51.11 o 
   7   7  20      159.52      118.42     52.92 o 
  -7   8  20       42.44      -16.59     59.62 o 
  -6   8  20        9.32      -42.29     50.77 o 
  -5   8  20      448.08      424.80     88.60 o 
  -4   8  20       51.39       67.62     49.93 o 
  -3   8  20      895.11      866.77     68.49 o 
  -2   8  20      509.44      451.44    102.32 o 
  -1   8  20      222.95      216.22     74.35 o 
   0   8  20       19.95      -38.97     38.97 o 
   1   8  20      280.40      316.98     55.61 o 
   2   8  20        8.59       35.09     42.97 o 
   3   8  20      119.70      162.92     49.73 o 
   4   8  20        1.16       -2.42     45.93 o 
   5   8  20      103.68      116.71     43.08 o 
   6   8  20        2.37      -19.31     49.96 o 
   7   8  20        3.86      -32.46     74.55 o 
  -6   9  20       95.02       20.83     57.87 o 
  -5   9  20      230.97      168.40     58.56 o 
  -4   9  20      389.36      341.43     65.18 o 
  -3   9  20      507.38      541.84     68.17 o 
  -2   9  20        3.05       37.17     49.04 o 
  -1   9  20       21.36      -16.78     44.87 o 
   0   9  20      504.04      458.35     63.77 o 
   1   9  20      454.45      486.36     78.36 o 
   2   9  20      104.76      171.23     51.53 o 
   3   9  20      289.20      398.41     62.60 o 
   4   9  20      108.37       45.62    101.32 o 
   5   9  20        2.27       22.50     59.55 o 
  -4  10  20       27.86       21.54     58.60 o 
  -3  10  20        0.82      -52.96     52.96 o 
  -2  10  20        0.45      -40.48     52.79 o 
  -1  10  20     2081.67     2080.89     97.83 o 
   0  10  20        9.81       32.95     53.88 o 
   1  10  20      767.08      951.34     82.03 o 
   2  10  20       78.32       59.64     54.43 o 
   3  10  20       48.11      107.20     59.26 o 
  -9   0  21        9.91       16.60     65.31 o 
  -7   0  21      706.76      732.70     85.72 o 
  -5   0  21       34.50        5.25     36.20 o 
  -3   0  21      172.67      158.38     35.48 o 
  -1   0  21     1146.51     1104.85     51.44 o 
   1   0  21      102.65      200.43     31.94 o 
   3   0  21      674.54      852.68     79.37 o 
   5   0  21      126.26      144.28     55.14 o 
   7   0  21        4.49       -9.70     53.07 o 
 -10   1  21       22.65      -31.81     51.73 o 
  -9   1  21      286.72      336.57     81.54 o 
  -8   1  21       27.80      -28.39     74.92 o 
  -7   1  21       55.77       28.23     38.32 o 
  -6   1  21      277.86      315.83     66.35 o 
  -5   1  21      405.83      429.54     36.97 o 
  -4   1  21      307.49      269.44     26.63 o 
  -3   1  21      602.57      633.24     54.39 o 
  -2   1  21      159.97      129.33     30.54 o 
  -1   1  21      669.92      654.37     69.54 o 
   0   1  21      398.07      463.07     34.75 o 
   1   1  21       72.56       58.77     25.83 o 
   2   1  21      248.64      222.10     58.65 o 
   3   1  21      543.56      634.54     51.46 o 
   4   1  21       11.28       11.32     25.44 o 
   5   1  21      147.38      104.73     28.10 o 
   6   1  21      673.89      712.16     44.72 o 
   7   1  21      205.54      276.64     42.93 o 
   8   1  21       58.36       12.44     43.53 o 
 -10   2  21      108.30      135.00     58.61 o 
  -9   2  21       13.77       -5.21     47.86 o 
  -8   2  21      134.51      146.86     47.29 o 
  -7   2  21     2947.91     3045.43    151.74 o 
  -6   2  21       60.66      102.67     38.99 o 
  -5   2  21     2406.64     2373.36     66.07 o 
  -4   2  21       80.21       40.10     28.55 o 
  -3   2  21       74.80       41.44     23.98 o 
  -2   2  21     1157.39     1218.73     39.11 o 
  -1   2  21     3968.12     3633.08     81.10 o 
   0   2  21       78.37       28.17     29.05 o 
   1   2  21     1097.88     1009.65     44.30 o 
   2   2  21      124.86      234.40     41.47 o 
   3   2  21      509.65      565.08     41.23 o 
   4   2  21      434.11      429.27     33.09 o 
   5   2  21     1689.09     1667.84     56.17 o 
   6   2  21      382.43      474.91     42.63 o 
   7   2  21      350.06      369.45     50.48 o 
   8   2  21      460.74      446.55     79.10 o 
   9   2  21       51.57       65.11     72.87 o 
  10   2  21      111.39      141.20     85.59 o 
 -10   3  21       38.37       31.85     57.06 o 
  -9   3  21     1352.89     1541.93     82.72 o 
  -8   3  21        5.87      -41.90     41.90 o 
  -7   3  21      742.63      773.11     64.16 o 
  -6   3  21      656.13      770.54     46.73 o 
  -5   3  21     1072.86     1022.39     46.31 o 
  -4   3  21      271.84      270.20     32.70 o 
  -3   3  21    10441.19    10452.01    187.46 o 
  -2   3  21      950.89      901.25     69.26 o 
  -1   3  21     1323.31     1274.83     49.56 o 
   0   3  21       60.78       28.74     34.29 o 
   1   3  21     2621.29     2594.96     87.94 o 
   2   3  21       52.02       39.47     33.94 o 
   3   3  21     2261.02     2205.86     64.77 o 
   4   3  21     1722.06     1599.50     47.40 o 
   5   3  21      949.75      854.40     43.27 o 
   6   3  21      106.80       98.07     37.83 o 
   7   3  21     2461.58     2433.87     88.29 o 
   8   3  21      304.62      319.94     74.68 o 
   9   3  21      735.43      783.09    104.66 o 
  -9   4  21       50.31      124.29     55.54 o 
  -8   4  21     1236.54     1188.60     71.89 o 
  -7   4  21     1081.93     1158.43     68.67 o 
  -6   4  21        3.29        3.97     30.23 o 
  -5   4  21     1800.42     1776.11     58.97 o 
  -4   4  21     4255.00     4028.04    113.80 o 
  -3   4  21       61.10       59.27     33.94 o 
  -2   4  21     2629.74     2555.35     68.88 o 
  -1   4  21     1105.61     1234.78     49.68 o 
   0   4  21     1715.00     1559.52     55.00 o 
   1   4  21     1823.74     1834.04     59.08 o 
   2   4  21     5183.35     4900.47    126.27 o 
   3   4  21      179.11      109.40     38.28 o 
   4   4  21     1788.05     1902.51     77.37 o 
   5   4  21      330.22      395.26     48.04 o 
   6   4  21      341.80      395.58     44.50 o 
   7   4  21      182.46      169.25     38.75 o 
   8   4  21     1829.30     1650.42    113.76 o 
   9   4  21      353.13      246.40     80.44 o 
  -9   5  21       10.10      127.79     55.56 o 
  -8   5  21      521.92      583.06    111.96 o 
  -7   5  21       24.19        1.76     43.45 o 
  -6   5  21     2162.29     2208.99     89.74 o 
  -5   5  21       29.29        4.37     40.49 o 
  -4   5  21       86.55       67.39     50.32 o 
  -3   5  21      407.43      469.04     72.34 o 
  -2   5  21     1785.65     1846.70     75.35 o 
  -1   5  21      889.96      879.84     56.69 o 
   0   5  21     2775.87     2878.55     93.92 o 
   1   5  21      560.27      548.80     53.72 o 
   2   5  21       88.08       41.33     38.81 o 
   3   5  21       36.48       57.35     37.52 o 
   4   5  21     1141.18     1294.44     94.09 o 
   5   5  21      155.10      151.04     35.38 o 
   6   5  21     2003.75     1915.19    108.75 o 
   7   5  21        9.06      -17.52     42.61 o 
   8   5  21       10.46      -16.41     50.09 o 
  -8   6  21      234.46      260.98     87.86 o 
  -7   6  21      557.19      521.93     75.45 o 
  -6   6  21       43.97      -11.93     47.23 o 
  -5   6  21       14.19       -4.71    103.96 o 
  -4   6  21      335.49      273.51     64.84 o 
  -3   6  21       51.74       19.55     40.22 o 
  -2   6  21      242.67      262.46     46.29 o 
  -1   6  21      830.80      886.16     61.15 o 
   0   6  21        2.03       14.74     36.29 o 
   1   6  21      194.16      151.52     42.85 o 
   2   6  21      600.23      689.68     61.21 o 
   3   6  21       52.51       10.27     38.83 o 
   4   6  21     1205.45     1137.55     72.91 o 
   5   6  21      137.25       77.47     66.38 o 
   6   6  21      120.14      115.09     56.06 o 
   7   6  21        7.41       38.32     48.00 o 
   8   6  21      328.70      293.10     60.42 o 
  -8   7  21        6.76        8.50     83.51 o 
  -7   7  21       60.31       65.04     53.47 o 
  -6   7  21       27.64        5.49     91.91 o 
  -5   7  21      340.75      254.33     53.11 o 
  -4   7  21        0.33       15.74     44.34 o 
  -3   7  21      610.22      682.71     95.43 o 
  -2   7  21      266.27      276.53     50.87 o 
  -1   7  21       37.07       65.61     41.65 o 
   0   7  21       56.37      -22.70     40.85 o 
   1   7  21      844.16      841.24     61.24 o 
   2   7  21        9.77      -39.56     39.56 o 
   3   7  21       39.85       22.89     39.20 o 
   4   7  21        3.16      -12.66     47.55 o 
   5   7  21       19.71       33.09     38.23 o 
   6   7  21      243.52      115.89     52.47 o 
   7   7  21      258.91      264.95     61.62 o 
  -7   8  21       34.51       36.24     60.27 o 
  -6   8  21       28.72        9.49     93.12 o 
  -5   8  21        2.77       36.68     47.91 o 
  -4   8  21      147.97       75.41     49.72 o 
  -3   8  21      148.75      124.89     50.14 o 
  -2   8  21       13.42       32.96     46.28 o 
  -1   8  21      416.64      421.91     85.79 o 
   0   8  21      237.28      191.10     52.47 o 
   1   8  21       45.55       39.65     47.11 o 
   2   8  21      181.42      203.50     52.33 o 
   3   8  21        6.70       47.02     45.82 o 
   4   8  21      403.75      407.61     64.09 o 
   5   8  21      120.03       18.17     42.33 o 
   6   8  21       66.40       31.95     53.84 o 
  -5   9  21       17.83       30.13     58.39 o 
  -4   9  21       59.72        8.01     53.14 o 
  -3   9  21      871.26      928.76     81.95 o 
  -2   9  21      617.72      669.18    132.00 o 
  -1   9  21       40.22       33.54     50.44 o 
   0   9  21      639.32      745.75    103.26 o 
   1   9  21      318.25      230.33     56.16 o 
   2   9  21      125.21      101.46     54.55 o 
   3   9  21      664.89      790.41     84.35 o 
   4   9  21       17.67       49.55     54.27 o 
   5   9  21       18.42      -54.60     54.60 o 
  -3  10  21        0.39      -56.58     56.58 o 
  -2  10  21     1268.49     1335.59     83.98 o 
  -1  10  21      223.10      228.12     61.37 o 
   0  10  21      175.64      188.71     60.22 o 
   1  10  21       97.76       31.67     54.02 o 
   2  10  21     1910.86     1771.62     93.14 o 
   3  10  21      725.64      823.13     83.26 o 
 -10   0  22       76.32       30.45     78.36 o 
  -8   0  22       10.57       27.44     60.63 o 
  -6   0  22     1365.31     1314.42     90.54 o 
  -4   0  22      458.47      433.91     69.23 o 
  -2   0  22      939.61      922.45     48.99 o 
   0   0  22     4254.01     4088.16    100.54 o 
   2   0  22     1121.81     1157.83     85.99 o 
   4   0  22      355.73      443.27     72.74 o 
   6   0  22     2867.86     2713.16    131.43 o 
   8   0  22       32.76       20.14     61.36 o 
 -10   1  22      393.44      472.50     95.19 o 
  -9   1  22      404.07      509.04     65.50 o 
  -8   1  22       30.00       29.83     43.64 o 
  -7   1  22       29.75      -14.30     40.77 o 
  -6   1  22      289.34      274.21     45.09 o 
  -5   1  22     2051.37     2171.12     83.69 o 
  -4   1  22     3146.96     3041.19     63.43 o 
  -3   1  22       71.42       58.81     22.29 o 
  -2   1  22      426.36      448.08     30.89 o 
  -1   1  22      172.72      249.16     28.70 o 
   0   1  22      964.40      971.20     43.30 o 
   1   1  22     1822.42     2010.31     59.25 o 
   2   1  22     4265.13     4277.05     90.36 o 
   3   1  22      389.65      418.53     37.09 o 
   4   1  22      643.89      619.61     39.85 o 
   5   1  22      793.34      839.43     80.41 o 
   6   1  22       85.93       62.55     29.88 o 
   7   1  22      917.70      992.43     61.93 o 
   8   1  22      577.44      627.37     93.35 o 
 -10   2  22      358.07      432.72     68.73 o 
  -9   2  22      327.68      300.18     58.54 o 
  -8   2  22     1061.13     1117.15     69.69 o 
  -7   2  22      881.93      850.22     60.42 o 
  -6   2  22        0.04       61.78     46.51 o 
  -5   2  22      208.83      218.29     33.04 o 
  -4   2  22     1945.36     1852.03     49.07 o 
  -3   2  22      725.47      708.89     33.48 o 
  -2   2  22     3690.77     3575.09     81.51 o 
  -1   2  22      834.96      895.61     45.04 o 
   0   2  22      160.21      174.74     37.36 o 
   1   2  22      514.03      614.15     40.53 o 
   2   2  22     1714.78     1623.86     96.00 o 
   3   2  22       48.80       25.62     27.80 o 
   4   2  22        7.27       -2.88     26.26 o 
   5   2  22      452.26      442.49     40.43 o 
   6   2  22       81.49       45.01     30.95 o 
   7   2  22      177.26      187.10     50.69 o 
   8   2  22      459.26      420.45     80.50 o 
   9   2  22      573.26      561.18     95.16 o 
  -9   3  22      153.21      123.86     59.19 o 
  -8   3  22      593.29      775.45     70.14 o 
  -7   3  22      786.00      833.61     63.26 o 
  -6   3  22     5346.37     5388.49    112.28 o 
  -5   3  22      436.41      457.80     67.20 o 
  -4   3  22        1.72      -26.04     26.04 o 
  -3   3  22     1235.59     1337.92     51.61 o 
  -2   3  22      531.98      615.40     46.88 o 
  -1   3  22      132.13       71.00     34.50 o 
   0   3  22     2480.82     2451.78     67.26 o 
   1   3  22      104.79       56.10     27.93 o 
   2   3  22      730.73      721.59     47.69 o 
   3   3  22      318.79      265.59     35.90 o 
   4   3  22      584.34      633.24     38.95 o 
   5   3  22        3.30      -10.56     28.19 o 
   6   3  22     1225.02     1237.34     64.80 o 
   7   3  22       70.30       86.39     51.36 o 
   8   3  22      224.63      218.22     71.47 o 
   9   3  22      228.01       71.00     73.95 o 
  -9   4  22        2.60      -26.32     53.94 o 
  -8   4  22      332.69      414.97     59.70 o 
  -7   4  22     1343.67     1472.64    123.57 o 
  -6   4  22      312.48      224.16     38.74 o 
  -5   4  22      974.56      992.26     61.58 o 
  -4   4  22      845.41      858.69     64.44 o 
  -3   4  22      601.72      660.15     44.92 o 
  -2   4  22      973.70      869.59     44.56 o 
  -1   4  22     1329.48     1430.55     53.76 o 
   0   4  22       36.27       35.22     28.00 o 
   1   4  22      607.77      616.86     44.59 o 
   2   4  22     1526.88     1698.91     59.97 o 
   3   4  22       93.79       66.28     37.14 o 
   4   4  22     1006.75     1098.52     62.46 o 
   5   4  22     1896.91     1842.25     74.82 o 
   6   4  22       63.33       48.53     34.49 o 
   7   4  22       60.43      117.71     46.35 o 
   8   4  22      129.03      -24.76     66.65 o 
   9   4  22       16.57        9.97     74.08 o 
  -9   5  22     1072.12     1098.61     78.35 o 
  -8   5  22      173.91      186.85     57.17 o 
  -7   5  22       70.21      -27.24     65.45 o 
  -6   5  22        8.02       -0.88     44.79 o 
  -5   5  22     1044.22      867.55     62.55 o 
  -4   5  22      648.43      716.96     59.55 o 
  -2   5  22      360.34      378.91     50.09 o 
  -1   5  22      236.10      227.21     44.38 o 
   0   5  22      160.55      167.94     41.73 o 
   1   5  22     1811.90     1756.38     83.35 o 
   2   5  22      837.40      879.35     57.09 o 
   3   5  22     4183.68     3976.44    115.77 o 
   4   5  22      672.49      756.13     64.76 o 
   5   5  22      185.38      114.88     37.57 o 
   6   5  22      369.99      415.62     45.91 o 
   7   5  22      557.99      570.77     64.14 o 
   8   5  22      272.80      307.89     86.19 o 
  -8   6  22      144.27       55.88     80.84 o 
  -7   6  22       83.63       -8.01     72.67 o 
  -6   6  22      801.49      766.30    112.12 o 
  -5   6  22      270.54      252.58     52.78 o 
  -4   6  22      466.81      611.59     64.58 o 
  -3   6  22      417.65      446.15     57.22 o 
  -2   6  22       33.74       -0.56     52.70 o 
  -1   6  22      553.79      657.50    129.12 o 
   0   6  22      721.96      745.85     55.97 o 
   1   6  22     1060.49     1151.49     64.82 o 
   2   6  22     1206.50     1128.39     65.21 o 
   3   6  22      636.82      639.97     92.68 o 
   4   6  22       60.67       47.94     44.73 o 
   5   6  22      556.46      527.48     48.56 o 
   6   6  22      745.87      830.50     69.27 o 
   7   6  22      343.68      266.11     56.46 o 
   8   6  22      175.82      141.42     64.14 o 
  -7   7  22      384.03      492.77     70.78 o 
  -6   7  22      352.93      264.10     58.71 o 
  -5   7  22      678.36      720.89    114.26 o 
  -4   7  22       21.14      -26.71     44.95 o 
  -3   7  22       24.92      -41.30     41.30 o 
  -2   7  22      298.49      222.75     65.31 o 
  -1   7  22      710.45      779.43     68.33 o 
   0   7  22      347.73      354.60     55.02 o 
   1   7  22      732.77      848.60     69.52 o 
   2   7  22      313.61      212.07    222.71 o 
   3   7  22        5.64       19.77     43.59 o 
   4   7  22       92.51       95.24     47.34 o 
   5   7  22     2224.21     2080.59     73.96 o 
   6   7  22       38.64       -1.86     50.39 o 
   7   7  22      214.57      208.66     59.24 o 
  -6   8  22       23.02      107.00     59.20 o 
  -5   8  22       21.30      -38.44     50.28 o 
  -4   8  22      154.02      155.48     61.97 o 
  -3   8  22      958.29      995.05     82.11 o 
  -2   8  22        7.26      -14.76     44.50 o 
  -1   8  22      156.77      116.96     96.10 o 
   0   8  22       92.20      190.60     51.95 o 
   1   8  22      682.85      918.81     76.27 o 
   2   8  22      513.27      692.14     92.75 o 
   3   8  22      886.96     1014.71     73.65 o 
   4   8  22        0.97      -44.00     47.59 o 
   5   8  22       45.45      116.15     53.67 o 
   6   8  22      150.59      105.21     58.62 o 
  -5   9  22       19.47      -35.35     58.20 o 
  -4   9  22       92.20      102.56     57.09 o 
  -3   9  22      134.38      162.92     58.27 o 
  -2   9  22     1740.35     1654.87     88.48 o 
  -1   9  22      719.42      699.27     73.69 o 
   0   9  22       21.45       36.07     51.01 o 
   1   9  22       35.32       12.59     51.57 o 
   2   9  22      341.08      252.43     59.55 o 
   3   9  22      572.38      617.79     73.74 o 
   4   9  22      835.64      986.61     86.16 o 
  -2  10  22       28.04      -21.54     58.92 o 
  -1  10  22      873.48      898.84    210.49 o 
   0  10  22      670.15      620.86     75.64 o 
   1  10  22      398.70      492.12     71.36 o 
   2  10  22      131.72      219.08     63.37 o 
  -9   0  23     2643.14     2668.86    150.90 o 
  -7   0  23     1023.78     1153.15     92.95 o 
  -5   0  23     3526.69     3274.89    142.04 o 
  -3   0  23     5654.19     5731.96    132.68 o 
  -1   0  23      446.25      538.97    117.21 o 
   1   0  23     7120.63     6822.19    223.17 o 
   3   0  23     4470.88     4467.44    174.32 o 
   5   0  23      102.51       41.49     52.53 o 
   7   0  23     2282.69     2451.11    132.10 o 
 -10   1  23      141.21      266.68     73.58 o 
  -9   1  23      178.74      170.97     58.65 o 
  -8   1  23     1574.53     1536.09     79.77 o 
  -7   1  23     1315.85     1298.83     71.03 o 
  -6   1  23        7.06       56.95     38.40 o 
  -5   1  23      608.07      601.93     80.73 o 
  -4   1  23     1074.07     1028.17     49.14 o 
  -3   1  23      426.21      469.60     32.85 o 
  -2   1  23      478.68      592.35     34.29 o 
  -1   1  23     3553.98     3506.07     95.47 o 
   0   1  23       53.20       80.10     49.08 o 
   1   1  23     2228.19     2231.03     62.94 o 
   2   1  23     2024.84     2175.94     81.53 o 
   3   1  23       16.67       13.91     32.40 o 
   4   1  23      145.66      149.12     40.81 o 
   5   1  23     1577.75     1609.92     73.72 o 
   6   1  23      111.83      108.72     43.70 o 
   7   1  23      920.37      891.59     61.00 o 
   8   1  23      383.44      472.65     87.06 o 
  -9   2  23       14.57      -39.32     52.83 o 
  -8   2  23      563.24      778.71     75.08 o 
  -7   2  23      578.24      685.98     63.82 o 
  -6   2  23     1670.95     1623.58     88.07 o 
  -5   2  23      726.93      687.59     44.98 o 
  -4   2  23      190.35      189.46     32.10 o 
  -3   2  23       59.64       40.16     23.20 o 
  -2   2  23      858.65      851.06     43.03 o 
  -1   2  23      345.26      346.24     36.54 o 
   0   2  23     2667.06     2419.30    115.30 o 
   1   2  23      564.28      676.29     50.33 o 
   2   2  23      127.24      175.19     38.63 o 
   3   2  23       18.76        7.69     28.25 o 
   4   2  23      384.58      349.41     37.71 o 
   5   2  23        3.68      -23.27     27.79 o 
   6   2  23     2852.48     2839.34     83.27 o 
   7   2  23      118.62      151.24     63.94 o 
  -9   3  23      250.85      254.45     59.39 o 
  -8   3  23        5.11      -28.68     46.21 o 
  -7   3  23       30.75      -24.76     42.72 o 
  -6   3  23      503.91      483.35     64.67 o 
  -5   3  23      676.37      675.88     46.59 o 
  -4   3  23      356.75      344.07     80.80 o 
  -3   3  23      708.36      727.51     41.88 o 
  -2   3  23      126.87       45.85     38.36 o 
  -1   3  23       46.37       69.43     29.01 o 
   0   3  23       12.66       52.80     27.57 o 
   1   3  23      934.44      979.35     46.70 o 
   2   3  23      408.88      339.15     38.52 o 
   3   3  23       10.25       37.31     39.50 o 
   4   3  23      297.11      322.04     32.63 o 
   5   3  23        2.20       -0.36     35.71 o 
   6   3  23       20.29       23.38     39.44 o 
   7   3  23      346.40      354.47     87.86 o 
   8   3  23      152.58      133.90     71.13 o 
   9   3  23       35.78       74.88     81.17 o 
  -9   4  23        5.24       -3.35     54.21 o 
  -8   4  23       94.29      146.89     51.67 o 
  -7   4  23       24.29       68.61     48.36 o 
  -6   4  23       41.90       33.57     42.12 o 
  -5   4  23       29.13        5.16     40.10 o 
  -4   4  23      587.87      626.79     59.15 o 
  -3   4  23      277.74      265.46     36.66 o 
  -2   4  23      497.71      498.36     42.94 o 
  -1   4  23     1051.47     1018.26     53.11 o 
   0   4  23      273.14      259.40     35.59 o 
   1   4  23      132.86      137.29     32.99 o 
   2   4  23      304.16      254.27     36.62 o 
   3   4  23       26.89       32.41     38.58 o 
   4   4  23       33.79       16.06     30.85 o 
   5   4  23      274.00      304.02     39.41 o 
   6   4  23       10.39       -9.73     38.21 o 
   7   4  23        3.81      -25.02     42.61 o 
   8   4  23       19.45      116.71     76.22 o 
  -8   5  23      352.86      479.21     91.34 o 
  -7   5  23      182.46      237.16     78.90 o 
  -6   5  23       23.67      -41.58     41.58 o 
  -5   5  23       86.82        5.52     43.65 o 
  -4   5  23        4.91       12.98     42.49 o 
  -3   5  23      369.57      104.82    163.18 o 
  -2   5  23      263.28      293.13     47.69 o 
  -1   5  23      545.89      622.00     57.97 o 
   0   5  23      576.10      625.15     57.24 o 
   1   5  23     1198.39     1194.48     66.15 o 
   2   5  23       19.84      -36.21     36.21 o 
   3   5  23      276.67      335.30     64.38 o 
   4   5  23      376.83      369.60     55.58 o 
   5   5  23      564.37      669.63     53.26 o 
   6   5  23        2.33      -16.92     36.85 o 
   7   5  23      221.40      176.53     76.89 o 
   8   5  23        2.06       61.23     75.89 o 
  -8   6  23      354.87      415.43     97.03 o 
  -7   6  23      536.49      433.97     97.17 o 
  -6   6  23      221.50      138.98     52.23 o 
  -5   6  23      271.39      214.14     53.56 o 
  -4   6  23       12.22       22.99     42.91 o 
  -3   6  23     1401.04     1395.18     73.89 o 
  -2   6  23      510.21      462.68     58.22 o 
  -1   6  23      248.32      161.43    103.89 o 
   0   6  23      512.44      566.81     59.38 o 
   1   6  23      850.71      866.21     62.23 o 
   2   6  23      109.39       22.48     44.65 o 
   3   6  23     2196.14     2319.71     90.16 o 
   4   6  23     1264.68     1217.09     72.25 o 
   5   6  23       12.46       59.77     40.16 o 
   6   6  23      167.27      171.84     65.46 o 
   7   6  23      353.65      393.02     63.54 o 
  -7   7  23      102.93       74.68     58.82 o 
  -6   7  23       81.98      130.51     78.96 o 
  -5   7  23      427.82      408.68     89.17 o 
  -4   7  23     1589.52      746.68     98.30 o 
  -3   7  23       90.98       38.47     45.58 o 
  -2   7  23     2218.00     2182.46     91.69 o 
  -1   7  23      402.83      494.32     60.89 o 
   0   7  23       92.58      100.89     46.39 o 
   1   7  23      895.73      829.13     90.27 o 
   2   7  23     3299.81     3146.41    224.88 o 
   3   7  23      136.49       84.35     51.03 o 
   4   7  23      588.60      608.81     67.78 o 
   5   7  23      518.16      508.75     70.23 o 
   6   7  23      287.13      193.47     59.57 o 
  -6   8  23     1404.38     1537.60     92.05 o 
  -5   8  23       21.67       44.17     54.41 o 
  -4   8  23      393.77      306.96     61.32 o 
  -3   8  23      382.63      407.90     64.26 o 
  -2   8  23     1458.41     1488.33     80.97 o 
  -1   8  23      341.69      292.15     57.24 o 
   0   8  23     3664.88     3740.34    124.30 o 
   1   8  23       35.98       64.28     83.31 o 
   2   8  23      189.17      240.60     56.96 o 
   3   8  23      796.85      727.66     88.70 o 
   4   8  23     1028.28     1035.50    100.85 o 
   5   8  23        0.72        7.00     53.81 o 
  -4   9  23      257.68      246.45     63.96 o 
  -3   9  23       34.15       35.73     55.45 o 
  -2   9  23       96.25       99.34     84.85 o 
  -1   9  23     1248.58     1198.51     78.88 o 
   0   9  23      273.84      276.11    108.38 o 
   1   9  23      564.92      612.25    196.71 o 
   2   9  23      156.47      296.17     61.29 o 
   3   9  23        9.63      -20.20     54.33 o 
   4   9  23      126.50      216.30     61.76 o 
  -1  10  23      258.93      277.30     67.08 o 
   0  10  23        0.29       20.09     58.46 o 
  -8   0  24      938.11     1196.91    107.00 o 
  -6   0  24     4121.99     3883.17    161.21 o 
  -4   0  24      371.72      349.37     59.09 o 
  -2   0  24     3912.94     3723.59     99.44 o 
   0   0  24     4319.34     4358.10    166.03 o 
   2   0  24     1822.41     1696.46    105.06 o 
   4   0  24     1002.32      871.22     83.92 o 
   6   0  24     2392.38     2579.66    132.57 o 
   8   0  24       18.04      -44.50     69.39 o 
  -9   1  24       16.68       80.75     76.76 o 
  -8   1  24     2061.08     2102.19    104.59 o 
  -7   1  24     1223.94     1137.47     67.88 o 
  -6   1  24        0.19        1.37     38.06 o 
  -5   1  24      766.56      706.85     48.00 o 
  -4   1  24     1909.79     2008.96     47.98 o 
  -3   1  24       47.56       41.36     22.78 o 
  -2   1  24     3279.94     3287.24     78.44 o 
  -1   1  24     2332.68     2290.38    121.66 o 
   0   1  24      251.72      274.48     35.02 o 
   1   1  24       23.79       52.59     46.68 o 
   2   1  24     1104.83     1216.86     63.83 o 
   3   1  24      121.21      189.99     42.79 o 
   4   1  24     1442.33     1432.62     78.30 o 
   5   1  24     1175.48     1193.34     66.01 o 
   6   1  24      508.25      636.89     63.45 o 
   7   1  24      181.43      242.94     51.80 o 
   8   1  24     1015.45     1269.12    104.86 o 
  -9   2  24      938.02     1136.81     78.80 o 
  -8   2  24       26.46       15.83     46.45 o 
  -7   2  24      212.43      179.69     48.27 o 
  -6   2  24       47.93       33.48     69.93 o 
  -5   2  24      689.14      732.71     46.63 o 
  -4   2  24       31.11       10.38     24.19 o 
  -3   2  24     2644.08     2572.25     69.80 o 
  -2   2  24       34.25       50.00     27.68 o 
  -1   2  24      153.04      158.55     31.84 o 
   0   2  24      291.99      375.68     71.40 o 
   1   2  24     1335.03     1286.05     50.78 o 
   2   2  24        8.63       -6.62     28.01 o 
   3   2  24      809.72      746.61     55.05 o 
   4   2  24      104.82      102.88     31.26 o 
   5   2  24        6.11        5.00     31.48 o 
   6   2  24      141.52      212.85     47.54 o 
   7   2  24      838.98      867.27     87.06 o 
  -9   3  24        7.13       20.78     56.97 o 
  -8   3  24        7.35      -11.07     50.04 o 
  -7   3  24      138.23      175.62     49.87 o 
  -6   3  24       12.26      -11.90     41.37 o 
  -5   3  24      111.80      141.33     42.43 o 
  -4   3  24      189.12      148.92     40.73 o 
  -3   3  24      153.54      158.49     53.05 o 
  -2   3  24       20.07       14.90     26.95 o 
  -1   3  24     1092.69     1054.49     50.09 o 
   0   3  24     1474.27     1363.07     52.18 o 
   1   3  24      350.22      388.10     38.77 o 
   2   3  24       13.29        7.98     29.72 o 
   3   3  24        0.51      -13.57     28.86 o 
   4   3  24      188.89      225.49     36.76 o 
   5   3  24      387.37      422.22     80.20 o 
   6   3  24      613.22      714.42     85.86 o 
   7   3  24      129.08      227.50     72.24 o 
   8   3  24       15.72      103.66     74.75 o 
  -8   4  24       17.10       -3.78     52.75 o 
  -7   4  24       52.96       13.32     69.66 o 
  -6   4  24       16.33      -31.66     43.86 o 
  -5   4  24       57.16      -40.78     40.78 o 
  -4   4  24       76.33       41.36     38.61 o 
  -3   4  24      455.15      416.34     43.56 o 
  -2   4  24        0.26      -27.78     27.78 o 
  -1   4  24       91.56       92.38     32.05 o 
   0   4  24       77.19       10.07     27.81 o 
   1   4  24      352.99      349.59     40.83 o 
   2   4  24       57.68       76.90     31.65 o 
   3   4  24       34.62       -6.84     52.30 o 
   4   4  24       62.79       35.91     32.48 o 
   5   4  24       21.62       26.19     36.38 o 
   6   4  24        1.90       15.60     42.36 o 
   7   4  24      787.08      857.37     90.74 o 
   8   4  24      428.10      468.23     93.82 o 
  -8   5  24      359.43      411.28     93.22 o 
  -7   5  24       43.26       34.66     70.40 o 
  -6   5  24       58.77       53.48     53.84 o 
  -5   5  24      533.52      385.30     57.09 o 
  -4   5  24      818.87      853.82     65.51 o 
  -3   5  24        1.32       -0.68     36.03 o 
  -2   5  24      373.85      401.35     61.87 o 
  -1   5  24        9.19      -30.65     36.12 o 
   0   5  24       13.72       12.54     37.83 o 
   1   5  24      201.30      106.88     41.92 o 
   2   5  24     1113.00     1010.29     62.97 o 
   3   5  24      139.76      108.34     58.75 o 
   4   5  24     1069.71     1009.71     67.86 o 
   5   5  24      117.64       98.98     39.08 o 
   6   5  24      107.81      101.66     52.40 o 
   7   5  24      207.37      131.56     76.96 o 
  -7   6  24       16.59       19.87     74.88 o 
  -6   6  24      348.21      409.54     63.75 o 
  -5   6  24      583.31      601.18     67.23 o 
  -4   6  24       53.42       57.58     44.19 o 
  -3   6  24     1197.85     1255.63    141.30 o 
  -2   6  24     1128.75     1061.65     67.94 o 
  -1   6  24      557.80      646.88     64.30 o 
   0   6  24     1964.35     1881.13     84.64 o 
   1   6  24      271.78      265.49     94.79 o 
   2   6  24       62.30       37.93     43.86 o 
   3   6  24     1364.14     1382.08     73.69 o 
   4   6  24     1670.07     1781.97    118.21 o 
   5   6  24       23.34       85.62     47.40 o 
   6   6  24      498.48      569.52    117.28 o 
   7   6  24       72.64      144.47    148.86 o 
  -6   7  24       91.73       15.63     56.05 o 
  -5   7  24      907.66      862.17     88.57 o 
  -4   7  24       96.29      144.83     51.72 o 
  -3   7  24       33.54       45.17     47.43 o 
  -2   7  24      191.56      250.68     55.95 o 
  -1   7  24     3461.68     3365.35    114.55 o 
   0   7  24      360.52      370.87     59.52 o 
   1   7  24     2835.85     2899.73    151.44 o 
   2   7  24      181.00      267.04     52.86 o 
   3   7  24       71.55      123.79     52.43 o 
   4   7  24       19.55       41.41     54.37 o 
   5   7  24     1768.51     1829.93     89.94 o 
   6   7  24        9.23       -4.59     53.31 o 
  -5   8  24      276.00      263.51    120.19 o 
  -4   8  24      108.29      198.70     59.69 o 
  -3   8  24     2606.33     2568.89    105.24 o 
  -2   8  24       52.29       69.88     51.21 o 
  -1   8  24      284.14      289.74     59.39 o 
   0   8  24      111.60      151.44     53.79 o 
   1   8  24      736.81      832.58     79.42 o 
   2   8  24      112.43      201.39     56.40 o 
   3   8  24      964.08      960.22    101.32 o 
   4   8  24       50.35       97.28     54.83 o 
   5   8  24      166.28      173.45     49.51 o 
  -3   9  24       47.51       17.79     55.61 o 
  -2   9  24      925.98     1046.72     87.78 o 
  -1   9  24      739.87      839.51     80.24 o 
   0   9  24      266.95      241.62     61.05 o 
   1   9  24      207.82      192.78     60.83 o 
   2   9  24     1386.43     1304.87     83.05 o 
   3   9  24        8.54      -56.31     56.31 o 
  -9   0  25     2595.14     2850.15    161.88 o 
  -7   0  25      738.43      852.95    100.51 o 
  -5   0  25     3037.78     3121.90    136.85 o 
  -3   0  25      805.03      844.27     52.07 o 
  -1   0  25      920.25      732.83     70.60 o 
   1   0  25     1141.09     1172.15     89.27 o 
   3   0  25     1502.11     1500.52    100.78 o 
   5   0  25       13.22       23.35     56.08 o 
   7   0  25      584.12      810.92    102.72 o 
  -9   1  25       21.70        7.06     53.51 o 
  -8   1  25      352.09      462.42     83.92 o 
  -7   1  25     1398.71     1632.12    107.87 o 
  -6   1  25      635.67      730.50     63.51 o 
  -5   1  25     1198.35     1187.92     51.68 o 
  -4   1  25     1499.73     1553.04     47.45 o 
  -3   1  25        5.60        6.94     22.86 o 
  -2   1  25      185.90      260.78     50.84 o 
  -1   1  25     1044.51     1183.29     61.53 o 
   0   1  25      133.74      156.14     63.10 o 
   1   1  25       15.89       -7.02     35.87 o 
   2   1  25      262.26      340.62     47.99 o 
   3   1  25       62.11       66.01     37.10 o 
   4   1  25       96.30      148.96     42.76 o 
   5   1  25      687.89      925.28     66.86 o 
   6   1  25      425.01      531.10     62.88 o 
   7   1  25      485.04      638.45     76.29 o 
   8   1  25       43.27      108.31     53.12 o 
  -9   2  25       30.96       15.32     55.06 o 
  -8   2  25      639.95      768.52     71.93 o 
  -7   2  25      603.36      691.02     67.76 o 
  -6   2  25      939.23      951.38     61.41 o 
  -5   2  25     1055.16      975.37     54.08 o 
  -4   2  25       33.05        7.34     29.89 o 
  -3   2  25       76.72       92.43     30.74 o 
  -2   2  25     1781.61     1708.24     58.23 o 
  -1   2  25      740.83      695.86     42.26 o 
   0   2  25      233.11      275.14     41.26 o 
   1   2  25       41.89       20.57     28.07 o 
   2   2  25      410.66      435.59     59.16 o 
   3   2  25      227.25      304.14     48.14 o 
   4   2  25      292.96      243.66     47.49 o 
   5   2  25     1509.21     1395.63     73.07 o 
   6   2  25       95.36       71.91     43.72 o 
   7   2  25      273.27      273.36     80.77 o 
  -9   3  25      529.84      392.61     99.78 o 
  -8   3  25       42.05       53.72     52.85 o 
  -7   3  25      258.04      241.66     56.98 o 
  -6   3  25        0.56       43.83     61.03 o 
  -5   3  25       94.49      157.01     44.86 o 
  -4   3  25      163.39      171.26     62.10 o 
  -3   3  25     1901.96     1775.96     60.28 o 
  -2   3  25       20.29      -23.30     26.36 o 
  -1   3  25     1372.55     1313.42     52.84 o 
   0   3  25        1.28      -10.76     30.66 o 
   1   3  25     1128.27     1074.00     49.03 o 
   2   3  25        0.72       15.93     30.02 o 
   3   3  25      761.16      809.06     48.44 o 
   4   3  25      648.24      728.33     50.05 o 
   5   3  25       53.89       24.29     31.69 o 
   6   3  25      132.19      100.55     46.02 o 
   7   3  25      888.73      919.39     63.81 o 
  -8   4  25      206.69      252.62     83.51 o 
  -7   4  25        5.62       82.44     66.05 o 
  -6   4  25       13.52      -34.53     44.82 o 
  -5   4  25      536.84      468.42     57.92 o 
  -4   4  25     1076.08      955.45     62.49 o 
  -3   4  25      126.32       91.29     32.95 o 
  -2   4  25      478.45      447.13     57.50 o 
  -1   4  25      547.94      603.58     46.89 o 
   0   4  25       66.73       74.40     32.75 o 
   1   4  25      111.59       47.16     32.21 o 
   2   4  25     1743.07     1696.43     62.11 o 
   3   4  25      348.03      342.03     52.76 o 
   4   4  25     1563.28     1550.24     59.70 o 
   5   4  25      496.28      533.12    118.25 o 
   6   4  25       15.41      -25.53     41.64 o 
   7   4  25        1.31       34.83     48.31 o 
   8   4  25     1010.50     1450.60    121.73 o 
  -8   5  25       10.11      -39.68     76.96 o 
  -7   5  25       60.46      112.56     72.47 o 
  -6   5  25       96.08       73.47     64.48 o 
  -5   5  25      525.28      674.62     66.72 o 
  -4   5  25        2.85       28.07     46.02 o 
  -3   5  25       87.93       44.15     52.46 o 
  -2   5  25      302.19      291.27     69.33 o 
  -1   5  25      205.27      272.65     74.41 o 
   0   5  25     1788.91     1761.58     79.14 o 
   1   5  25      704.31      810.22     99.27 o 
   2   5  25      168.50       92.47     58.52 o 
   3   5  25      264.58      252.48     54.20 o 
   4   5  25      490.16      558.22     61.85 o 
   5   5  25      296.69      318.12     49.95 o 
   6   5  25     1163.36     1217.96    100.61 o 
   7   5  25       62.64       27.04     74.21 o 
  -7   6  25       69.19       63.84     79.23 o 
  -6   6  25      232.12      152.81     56.38 o 
  -5   6  25      283.37      258.09     58.32 o 
  -4   6  25      587.68      606.96     69.56 o 
  -3   6  25     1249.16     1229.21     72.46 o 
  -2   6  25      124.90       91.75     48.52 o 
  -1   6  25        0.41       17.76     45.24 o 
   0   6  25     1398.61     1388.51     74.33 o 
   1   6  25     2400.25     2335.00    131.66 o 
   2   6  25      693.37      634.68     65.54 o 
   3   6  25     1385.23     1248.58     72.97 o 
   4   6  25       89.40       96.54     48.68 o 
   5   6  25      592.95      610.63     57.34 o 
   6   6  25      214.98      254.25     75.46 o 
  -6   7  25        9.15      -29.92     55.88 o 
  -5   7  25      363.01      431.65     67.37 o 
  -4   7  25     1211.46     1274.61    110.95 o 
  -3   7  25      436.57      444.80     63.45 o 
  -2   7  25     1426.05     1444.06     80.44 o 
  -1   7  25      565.81      551.44     83.98 o 
   0   7  25       39.87       -4.28     50.12 o 
   1   7  25        4.93       -2.74     65.65 o 
   2   7  25     2905.03     2894.98    109.63 o 
   3   7  25        7.72       16.16     48.04 o 
   4   7  25      223.32      109.70     53.98 o 
   5   7  25      705.40      660.63     61.65 o 
  -5   8  25        1.78       71.63     60.48 o 
  -4   8  25      458.74      478.74     70.32 o 
  -3   8  25        5.37      -24.47     50.75 o 
  -2   8  25      749.13      804.20     77.38 o 
  -1   8  25       15.23       -9.76     48.73 o 
   0   8  25     1565.21     1456.22     82.35 o 
   1   8  25      192.29      106.76     53.24 o 
   2   8  25      239.61      200.66    114.40 o 
   3   8  25      349.39      346.65     66.42 o 
   4   8  25      443.60      486.23     73.75 o 
  -3   9  25      198.02      194.53     93.35 o 
  -2   9  25      837.77      919.41     85.24 o 
  -1   9  25      351.72      292.08     64.68 o 
   0   9  25      109.48      113.43     82.71 o 
   1   9  25       61.25       89.34     57.87 o 
   2   9  25        1.37       -7.92     70.70 o 
  -8   0  26      644.20      849.47    106.80 o 
  -6   0  26      693.19      806.71     85.25 o 
  -4   0  26       48.56       28.18     33.69 o 
  -2   0  26     1010.42      834.28     78.16 o 
   0   0  26     1024.43     1042.93     83.51 o 
   2   0  26      351.39      339.28     69.26 o 
   4   0  26      332.75      400.11     77.02 o 
   6   0  26       19.74      -29.58     58.15 o 
   8   0  26      131.56      113.16     77.89 o 
  -9   1  26      521.94      525.89    110.08 o 
  -8   1  26      968.17     1052.75     77.36 o 
  -7   1  26      366.80      488.98     60.36 o 
  -6   1  26      145.50      234.06     48.04 o 
  -5   1  26      193.03      204.13     49.94 o 
  -4   1  26       53.94       62.01     30.88 o 
  -3   1  26     1388.25     1285.77     50.95 o 
  -2   1  26      126.10      143.32     35.93 o 
  -1   1  26      158.22      103.23     43.87 o 
   0   1  26       66.47       53.85     41.42 o 
   1   1  26        0.80       15.58     37.54 o 
   2   1  26       16.66      -18.46     35.33 o 
   3   1  26      187.99      286.20     79.80 o 
   4   1  26      403.84      470.76     57.70 o 
   5   1  26        0.70       27.96     41.76 o 
   6   1  26       59.87       42.01     46.00 o 
   7   1  26       93.57       78.17     47.05 o 
   8   1  26       50.50       33.67     52.06 o 
  -8   2  26      378.98      427.14     66.63 o 
  -7   2  26       25.40      108.13     50.92 o 
  -6   2  26      375.93      464.82     73.18 o 
  -5   2  26      579.11      646.75     61.79 o 
  -4   2  26     2191.96     2094.84    106.00 o 
  -3   2  26      797.21      713.98     45.95 o 
  -2   2  26     1049.98     1100.13     48.74 o 
  -1   2  26      417.08      422.18     39.75 o 
   0   2  26      548.38      685.00     49.48 o 
   1   2  26      101.21       99.33     40.49 o 
   2   2  26     1184.33     1276.87     67.65 o 
   3   2  26      243.66      215.23     46.76 o 
   4   2  26       41.27       12.24     39.39 o 
   5   2  26      352.99      366.42     56.29 o 
   6   2  26      370.33      349.19     57.18 o 
   7   2  26       14.91      -52.26     64.64 o 
  -8   3  26      223.87      228.69     57.91 o 
  -7   3  26        0.31      -72.87     72.87 o 
  -6   3  26     2129.94     2121.53    125.07 o 
  -5   3  26      364.27      374.54     53.59 o 
  -4   3  26     1225.66     1146.48     66.07 o 
  -3   3  26      259.80      305.82     45.41 o 
  -2   3  26      778.28      770.15     54.54 o 
  -1   3  26       77.43       95.77     33.01 o 
   0   3  26     3490.35     3388.98     85.11 o 
   1   3  26      401.31      424.21     53.13 o 
   2   3  26      343.66      312.02     40.85 o 
   3   3  26      179.08      220.59     48.93 o 
   4   3  26     1014.61     1008.98     50.91 o 
   5   3  26        1.99       -9.48     43.13 o 
   6   3  26     2021.60     2155.93    126.81 o 
   7   3  26      139.87      239.10     78.90 o 
  -8   4  26      237.64       85.72     84.12 o 
  -7   4  26      667.88      812.73    106.00 o 
  -6   4  26        1.88      -46.63     46.63 o 
  -5   4  26      360.76      429.60    113.86 o 
  -4   4  26     1417.43     1462.84     78.90 o 
  -3   4  26       69.64       43.47     33.37 o 
  -2   4  26      583.39      548.18     61.56 o 
  -1   4  26     2013.50     2152.37     75.11 o 
   0   4  26      282.76      373.38     42.58 o 
   1   4  26     1892.82     1769.56     65.94 o 
   2   4  26     2452.67     2195.83     72.30 o 
   3   4  26      293.16      248.05     75.05 o 
   4   4  26      432.27      494.70     57.64 o 
   5   4  26     1148.16     1173.28     68.20 o 
   6   4  26      295.33      296.60     55.07 o 
   7   4  26      426.43      446.21     62.96 o 
  -7   5  26      281.52      239.57     84.38 o 
  -6   5  26       80.94       39.48     50.88 o 
  -5   5  26      926.84     1070.07     78.18 o 
  -4   5  26      173.19      170.68     53.39 o 
  -2   5  26      128.26      128.48     47.36 o 
  -1   5  26       68.75       71.99     44.58 o 
   0   5  26        5.76       68.92     42.98 o 
   1   5  26     2282.79     2251.72     89.60 o 
   2   5  26      244.04      167.01     53.97 o 
   3   5  26     4441.30     4326.85    128.73 o 
   4   5  26       13.39      -26.99     47.49 o 
   5   5  26      128.46       86.21     47.93 o 
   6   5  26       15.78      -32.25     48.89 o 
   7   5  26      498.42      470.44     93.55 o 
  -6   6  26      122.11       80.72     55.96 o 
  -5   6  26      100.96      136.33     62.90 o 
  -4   6  26       83.32       80.06     51.12 o 
  -3   6  26      652.96      686.21     93.62 o 
  -2   6  26      910.05      967.43    111.09 o 
  -1   6  26     1005.62      985.25     66.24 o 
   0   6  26       51.13       57.44     46.66 o 
   1   6  26        8.42       28.01     44.17 o 
   2   6  26      560.37      670.26     66.91 o 
   3   6  26       43.42      -25.75     45.67 o 
   4   6  26      494.70      599.84     67.76 o 
   5   6  26      527.60      618.88     55.93 o 
   6   6  26       43.92        4.41     53.70 o 
  -5   7  26      219.67      277.00     64.24 o 
  -4   7  26      215.51       45.79    111.19 o 
  -3   7  26       21.22       22.41     51.36 o 
  -2   7  26      148.02      103.48     73.38 o 
  -1   7  26      249.32      279.18     58.90 o 
   0   7  26      389.80      413.21     63.43 o 
   1   7  26      171.93      208.32     76.49 o 
   2   7  26       31.39       66.24     58.82 o 
   3   7  26       35.24       51.49     84.85 o 
   4   7  26       68.96       58.68     57.63 o 
   5   7  26        0.75       -5.34     49.97 o 
  -4   8  26        8.78      -13.27     55.63 o 
  -3   8  26      290.45      317.52     64.68 o 
  -2   8  26       24.16       65.50     57.18 o 
  -1   8  26       34.83      -47.28    133.64 o 
   0   8  26        0.01      -10.13     51.22 o 
   1   8  26      100.00       51.70     72.37 o 
   2   8  26      329.34      204.88     58.26 o 
   3   8  26       96.91       39.16     55.87 o 
  -1   9  26       11.26       49.19     59.36 o 
   0   9  26       70.76       33.06     83.58 o 
  -7   0  27        5.28       37.01     73.74 o 
  -5   0  27       31.17       21.68     59.49 o 
  -3   0  27      308.29      278.12     63.84 o 
  -1   0  27      161.82      215.81     53.60 o 
   1   0  27      374.01      370.33     73.68 o 
   3   0  27       59.88       45.50     55.54 o 
   5   0  27       72.88       43.83     60.43 o 
   7   0  27      468.38      573.70     99.04 o 
  -8   1  27      115.78      141.70     61.50 o 
  -7   1  27        0.28       95.27     52.62 o 
  -6   1  27      243.93      314.21     90.64 o 
  -5   1  27        0.58      -15.23     37.81 o 
  -4   1  27       21.77       -6.10     31.00 o 
  -3   1  27        6.63       44.76     29.91 o 
  -2   1  27      239.31      259.15     94.02 o 
  -1   1  27      211.10      140.05     51.09 o 
   0   1  27      257.17      244.88     47.13 o 
   1   1  27      319.70      341.07     50.02 o 
   2   1  27       13.97      -37.13     37.13 o 
   3   1  27       61.15       22.39     40.01 o 
   4   1  27      503.57      559.58     61.37 o 
   5   1  27      758.02      878.18     70.13 o 
   6   1  27       65.48      134.93     49.82 o 
   7   1  27       54.38        5.62     47.29 o 
   8   1  27       47.16        1.22     53.03 o 
  -8   2  27      161.10       60.62     57.83 o 
  -7   2  27      957.90     1077.48     76.79 o 
  -6   2  27       40.96       18.20     63.97 o 
  -5   2  27      247.32      163.64     46.50 o 
  -4   2  27      640.83      588.28    124.87 o 
  -3   2  27       25.09        0.07     30.75 o 
  -2   2  27      342.43      375.83     40.82 o 
  -1   2  27     1070.98      945.71     47.57 o 
   1   2  27     1350.01     1337.69     69.77 o 
   2   2  27      315.91      329.85     51.22 o 
   3   2  27        4.49      -37.39     37.39 o 
   4   2  27        0.16       58.88     66.02 o 
   5   2  27     1077.11     1022.28     93.89 o 
   6   2  27      688.72      740.48     71.24 o 
   7   2  27      345.82      518.15     91.68 o 
  -8   3  27      134.41      201.89     83.78 o 
  -7   3  27      480.39      619.60    105.73 o 
  -6   3  27       49.02      134.91     70.26 o 
  -5   3  27     1260.34     1213.88     70.62 o 
  -4   3  27        4.49      -21.62     40.85 o 
  -3   3  27     4451.98     4385.81    125.21 o 
  -2   3  27        0.60       12.57     30.26 o 
  -1   3  27       19.83       33.90     43.27 o 
   0   3  27      309.89      354.13     40.45 o 
   1   3  27     2768.99     2893.57     80.83 o 
   2   3  27      672.05      742.51     67.90 o 
   3   3  27     1825.62     1852.45     83.56 o 
   4   3  27       16.19       -6.10     39.50 o 
   5   3  27        0.12        4.10     40.19 o 
   6   3  27      189.06      310.24     79.63 o 
   7   3  27     1071.37     1199.59    105.53 o 
  -7   4  27      345.34      415.30     88.80 o 
  -6   4  27        0.47      -47.51     61.83 o 
  -5   4  27      594.04      628.42     89.87 o 
  -4   4  27     2331.26     2330.34     94.52 o 
  -3   4  27       32.86      -25.42     34.01 o 
  -2   4  27     1192.43     1087.41     54.25 o 
  -1   4  27     2895.14     2672.33     78.92 o 
   0   4  27      212.28      189.96     37.19 o 
   1   4  27      292.94      327.77     42.26 o 
   2   4  27     1624.77     1604.32     63.93 o 
   3   4  27      754.87      743.34     97.77 o 
   4   4  27     1019.82     1025.67     63.56 o 
   5   4  27      533.77      606.44     64.61 o 
   6   4  27      144.73      109.56    102.42 o 
   7   4  27        2.07      -26.10     67.39 o 
  -7   5  27       93.65       47.65     77.63 o 
  -6   5  27      956.94      984.87     82.81 o 
  -5   5  27       41.40      -23.46     49.40 o 
  -4   5  27      109.52       98.45     68.89 o 
  -3   5  27        5.32       11.65     41.47 o 
  -2   5  27     1116.59     1164.42     71.81 o 
  -1   5  27       11.19      -19.52     41.47 o 
   0   5  27     1439.88     1404.39    106.03 o 
   1   5  27       27.17       40.11     44.62 o 
   2   5  27       93.05      156.78     52.93 o 
   3   5  27       95.87      112.63     51.06 o 
   4   5  27     1770.24     1775.76    121.79 o 
   5   5  27        6.79       25.70     47.31 o 
   6   5  27      415.44      414.56     61.44 o 
  -6   6  27       14.46       44.67     58.02 o 
  -5   6  27       49.42       67.86     56.01 o 
  -4   6  27      171.17      209.63     56.39 o 
  -3   6  27        3.59        4.77     47.69 o 
  -2   6  27      532.92      522.11     64.48 o 
  -1   6  27       87.52       88.97     47.62 o 
   0   6  27       20.52      -27.73     43.10 o 
   1   6  27       21.33      -39.67     44.63 o 
   2   6  27      351.54      364.32     61.06 o 
   3   6  27      182.53      158.33     68.49 o 
   4   6  27      358.68      344.38     62.19 o 
   5   6  27      434.41      556.21     57.36 o 
  -5   7  27        0.65       -0.93     62.17 o 
  -4   7  27       37.04      -40.09     81.71 o 
  -3   7  27       35.77       -8.58     51.09 o 
  -2   7  27        8.82      -42.67     49.77 o 
  -1   7  27       14.20      -50.60     50.60 o 
   0   7  27        1.83       12.81    114.67 o 
   1   7  27      278.64      347.97     94.72 o 
   2   7  27       52.81       65.11     51.79 o 
   3   7  27       24.97       14.97     53.70 o 
   4   7  27       19.66       12.23     74.08 o 
  -3   8  27      138.40      155.80     65.80 o 
  -2   8  27       66.70      -12.53     91.31 o 
  -1   8  27       23.19       -0.22     53.52 o 
   0   8  27       65.14        0.35     52.55 o 
   1   8  27       19.87      -58.13     79.87 o 
   2   8  27        0.58      -26.30     56.16 o 
  -8   0  28        7.17      -47.91     73.41 o 
  -6   0  28      807.07      913.04     94.69 o 
  -4   0  28      384.86      338.28     71.74 o 
  -2   0  28      521.95      434.17     72.94 o 
   0   0  28     2018.80     2074.35    117.38 o 
   2   0  28      299.71      297.59     74.35 o 
   4   0  28     1783.72     1891.26    120.19 o 
   6   0  28     2207.07     2248.68    138.46 o 
  -8   1  28       35.42       64.76     61.71 o 
  -7   1  28       44.97       18.60     54.56 o 
  -6   1  28       32.48       -0.12     45.66 o 
  -5   1  28      930.90      898.92     85.99 o 
  -4   1  28      279.44      316.29     47.31 o 
  -3   1  28       64.67       73.77     35.40 o 
  -2   1  28      305.24      206.04     56.01 o 
  -1   1  28       96.58       47.36     39.66 o 
   0   1  28      622.11      730.81     64.19 o 
   1   1  28     1122.80     1234.57     68.84 o 
   2   1  28     1458.83     1435.12     72.93 o 
   3   1  28      322.34      243.02     51.52 o 
   4   1  28      195.22      185.79     50.56 o 
   5   1  28      912.43     1014.20     69.11 o 
   6   1  28      959.17      993.35     70.08 o 
   7   1  28      232.22      296.65     61.11 o 
  -8   2  28      177.30      298.87     61.83 o 
  -7   2  28       82.37      -10.51     84.59 o 
  -6   2  28       81.01       34.53     66.58 o 
  -5   2  28        1.05       -5.38     41.20 o 
  -4   2  28      853.37      864.53     60.63 o 
  -3   2  28      559.46      564.38     47.27 o 
  -2   2  28     1516.57     1414.98     55.97 o 
  -1   2  28      354.60      423.89     41.86 o 
   0   2  28       16.83       25.21     46.91 o 
   1   2  28      428.11      514.98     59.56 o 
   2   2  28     2009.97     2010.54    215.55 o 
   3   2  28      642.24      814.14     69.88 o 
   4   2  28      342.01      375.92     58.20 o 
   5   2  28       10.78      -47.28     47.28 o 
   6   2  28        3.53       18.69     47.34 o 
   7   2  28       94.90      100.85     75.22 o 
  -7   3  28       16.78       -4.48     78.63 o 
  -6   3  28     1600.76     1511.83    112.16 o 
  -5   3  28        8.60       33.10     47.71 o 
  -4   3  28       37.59       -0.59     41.60 o 
  -3   3  28      276.02      305.19     73.90 o 
  -2   3  28     1300.06     1359.50    117.81 o 
  -1   3  28      788.42      762.61     51.19 o 
   0   3  28     1123.98     1044.58     52.00 o 
   1   3  28       78.75       45.90     42.37 o 
   2   3  28       30.11      100.33     44.56 o 
   3   3  28      290.56      292.31    114.77 o 
   4   3  28      493.60      532.75    115.23 o 
   5   3  28      322.63      269.51     54.24 o 
   6   3  28      252.60      292.17     81.31 o 
   7   3  28        9.92      -66.99     71.87 o 
  -7   4  28      392.48      663.23    108.07 o 
  -6   4  28       16.65      -68.46     68.73 o 
  -5   4  28      782.61      976.63     79.63 o 
  -4   4  28     1135.43     1082.43     70.80 o 
  -3   4  28       63.18      105.95     83.92 o 
  -2   4  28      667.08      801.30     62.00 o 
  -1   4  28      449.03      582.70     72.31 o 
   0   4  28      252.95      307.66     43.58 o 
   1   4  28      400.77      421.75     46.63 o 
   2   4  28      426.54      479.95    149.97 o 
   3   4  28      100.08       67.25     64.38 o 
   4   4  28       49.29       -1.74     64.11 o 
   5   4  28      381.41      620.00     93.55 o 
   6   4  28       64.34       77.09     67.92 o 
  -6   5  28       79.48       68.43     57.36 o 
  -5   5  28      355.82      320.56     86.99 o 
  -4   5  28      381.27      424.79     64.94 o 
  -2   5  28        8.99      -43.72     43.72 o 
  -1   5  28       53.50      -19.62     64.98 o 
   0   5  28       17.53       45.00     45.04 o 
   1   5  28      449.40      489.99     67.39 o 
   2   5  28      227.63      270.46     79.63 o 
   3   5  28      738.41      722.13     70.93 o 
   4   5  28       41.67       40.29     49.90 o 
   5   5  28       83.83       21.41     85.19 o 
   6   5  28        6.19       48.28     62.17 o 
  -5   6  28     1251.41     1255.55    127.38 o 
  -4   6  28      214.76      106.61     57.06 o 
  -3   6  28      118.16       60.62     54.33 o 
  -2   6  28       88.31       79.78     47.96 o 
  -1   6  28      101.28      161.55     53.90 o 
   0   6  28      882.73      920.45     72.22 o 
   1   6  28      141.78      140.73     74.68 o 
   2   6  28      329.44      297.66     57.98 o 
   3   6  28       38.24      125.64     55.85 o 
   4   6  28      240.29      176.74     59.26 o 
   5   6  28      157.85      228.16     60.73 o 
  -4   7  28       16.98       10.26     56.14 o 
  -3   7  28      142.07      196.95     61.02 o 
  -2   7  28       59.32      101.60     55.27 o 
  -1   7  28      956.91     1077.32     82.42 o 
   0   7  28       19.43       28.18     51.48 o 
   1   7  28      552.54      364.20     67.75 o 
   2   7  28      162.08      170.70     60.40 o 
   3   7  28      127.64      177.65     59.67 o 
  -2   8  28       25.30      -12.67     56.80 o 
  -1   8  28        2.60       40.16     57.51 o 
   0   8  28       35.90       67.24     59.51 o 
   1   8  28      261.35      209.96     65.34 o 
  -7   0  29      237.75      332.59     85.05 o 
  -3   0  29     2102.48     2033.13    113.09 o 
  -1   0  29      267.02      146.02     58.42 o 
   1   0  29     2200.43     2240.92    127.21 o 
   3   0  29     3657.39     3742.44    170.71 o 
   5   0  29       30.08      -51.33     61.97 o 
   7   0  29     1101.79     1272.66    116.57 o 
  -7   1  29      327.25      451.45     65.85 o 
  -6   1  29        0.28       -1.54     69.60 o 
  -5   1  29      687.46      803.16     84.25 o 
  -4   1  29      697.36      789.48     51.75 o 
  -3   1  29        3.14      -40.28     40.28 o 
  -2   1  29      928.36      960.11     62.34 o 
   0   1  29       75.09       70.07     58.29 o 
   1   1  29      454.47      473.90     57.59 o 
   2   1  29      946.73     1016.13    113.09 o 
   3   1  29      199.78      218.49     73.61 o 
   4   1  29      215.11      179.06     55.58 o 
   5   1  29     2382.69     2591.86    103.39 o 
   6   1  29      207.78      332.93    128.79 o 
   7   1  29      340.94      432.20     68.63 o 
  -7   2  29       98.00      138.32     84.65 o 
  -6   2  29      848.55      874.83     92.08 o 
  -5   2  29       36.04        6.08     55.51 o 
  -4   2  29      748.07      806.87    111.22 o 
  -3   2  29       21.15       17.35     34.84 o 
  -2   2  29      585.98      599.00     48.39 o 
  -1   2  29      207.21      157.49     46.25 o 
   1   2  29      886.56      846.34     61.51 o 
   2   2  29      746.24      807.88     61.28 o 
   3   2  29      143.47      157.75     46.74 o 
   4   2  29      709.50      903.33     70.80 o 
   5   2  29       40.36      -43.38     44.46 o 
   6   2  29      527.11      571.06     70.27 o 
   7   2  29       28.58       48.18     74.35 o 
  -7   3  29       15.30      -56.21     83.72 o 
  -6   3  29        8.01      -33.79     69.06 o 
  -5   3  29      478.89      539.28     95.09 o 
  -4   3  29      334.86      278.49     53.68 o 
  -3   3  29      963.71      956.15     80.86 o 
  -2   3  29      148.76      145.36     67.00 o 
  -1   3  29      170.17      158.47     76.15 o 
   0   3  29        1.96      -21.89     55.78 o 
   1   3  29      696.21      689.60     68.75 o 
   2   3  29      468.09      412.20     83.38 o 
   3   3  29       56.33       13.04     43.86 o 
   4   3  29       25.51       -2.11     57.55 o 
   5   3  29        0.75      -40.43     45.44 o 
   6   3  29       44.49      -44.77     68.12 o 
  -6   4  29        2.07       -4.15     82.04 o 
  -5   4  29      195.45      204.34     55.55 o 
  -4   4  29      363.15      407.75     61.46 o 
  -3   4  29       10.45      -38.30     45.79 o 
  -2   4  29        5.36       -8.08     36.19 o 
  -1   4  29      237.69      302.96     89.11 o 
   0   4  29       63.57       59.30     37.14 o 
   1   4  29      100.48       86.55     37.20 o 
   2   4  29       30.32        5.43     54.30 o 
   3   4  29       22.56       28.24     63.17 o 
   4   4  29       12.60        3.61     61.50 o 
   5   4  29       15.89       84.12     72.07 o 
   6   4  29       86.89       35.47     74.68 o 
  -6   5  29      512.56      595.04    102.52 o 
  -5   5  29       81.74       26.05     56.12 o 
  -4   5  29       26.10       17.44     85.76 o 
  -3   5  29       67.60        9.94    107.51 o 
  -2   5  29        1.82      -15.60     48.03 o 
  -1   5  29      270.80      335.70     98.24 o 
   0   5  29        5.39       22.00     48.00 o 
   1   5  29      387.40      348.37     61.02 o 
   2   5  29        0.67       37.32     51.34 o 
   3   5  29       83.12       -6.56     70.13 o 
   4   5  29       43.29       67.49     52.43 o 
   5   5  29      148.52      123.00     91.11 o 
  -5   6  29      262.68      166.51     61.97 o 
  -4   6  29        5.50      -12.44     57.75 o 
  -3   6  29      636.82      646.72     75.66 o 
  -2   6  29      273.41      303.39     60.04 o 
  -1   6  29        5.72      -38.34     49.39 o 
   0   6  29      409.13      387.42     65.38 o 
   1   6  29      352.12      476.20     98.24 o 
   2   6  29       30.41        7.33     54.80 o 
   3   6  29      472.06      598.01     86.56 o 
   4   6  29       81.55       76.56     80.37 o 
  -3   7  29       46.84       25.41     55.40 o 
  -2   7  29      591.70      628.31     75.45 o 
  -1   7  29      179.46      180.99     60.59 o 
   0   7  29      324.24      396.46     65.77 o 
   1   7  29      123.36      133.14     58.74 o 
   2   7  29     1037.45     1067.84     80.38 o 
   3   7  29       36.15      -75.16    120.82 o 
  -4   0  30       80.67      -36.81     56.41 o 
  -2   0  30      924.06      774.45     79.70 o 
   0   0  30     5578.92     5654.65    214.34 o 
   2   0  30      124.24      143.74     68.06 o 
   4   0  30     2182.93     2295.66    134.98 o 
   6   0  30      855.31     1097.07    123.00 o 
  -7   1  30      274.55      261.59     85.79 o 
  -6   1  30       21.40      -74.61     74.61 o 
  -5   1  30      300.60      332.52     78.50 o 
  -4   1  30      921.20      940.01     90.41 o 
  -3   1  30       86.14       75.37     45.35 o 
  -2   1  30      956.17      994.03     63.85 o 
  -1   1  30     1062.94      415.10     75.35 o 
   0   1  30      673.94      834.25     70.02 o 
   1   1  30     1262.58     1203.83     71.47 o 
   2   1  30     1672.94     1716.36     81.77 o 
   3   1  30      125.10       91.97     46.89 o 
   4   1  30      838.71      897.92     90.88 o 
   5   1  30      639.87      794.17     76.46 o 
   6   1  30       87.97       94.41     55.26 o 
  -7   2  30       78.02       99.58     88.73 o 
  -6   2  30       50.40       40.95     67.99 o 
  -5   2  30      470.84      446.42     82.64 o 
  -4   2  30       88.06      136.70     48.99 o 
  -3   2  30     1175.44     1215.46     55.86 o 
  -2   2  30        7.63      -24.01     40.83 o 
  -1   2  30      103.36      151.76     48.64 o 
   0   2  30        4.00       12.25     40.91 o 
   1   2  30      565.04      750.26    113.33 o 
   2   2  30        4.68       45.87     43.32 o 
   3   2  30      989.22     1065.65    199.92 o 
   4   2  30       32.70      107.00     55.91 o 
   5   2  30      145.20      121.27     53.46 o 
   6   2  30      158.59      103.66     53.37 o 
  -6   3  30       34.47       -4.02     76.42 o 
  -5   3  30      313.42      279.47     57.68 o 
  -4   3  30      105.52      113.09     50.03 o 
  -3   3  30        9.36      -25.76     37.93 o 
  -2   3  30       23.23       -4.25     34.09 o 
  -1   3  30       64.08       84.37     49.27 o 
   0   3  30      353.55      272.13     73.91 o 
   1   3  30      146.42      115.54     48.26 o 
   2   3  30        9.44      -10.07     43.93 o 
   3   3  30       11.78       -4.43     44.54 o 
   4   3  30      169.60      284.92     58.29 o 
   5   3  30       40.00      -28.10     47.65 o 
   6   3  30      205.85      320.94     86.39 o 
  -6   4  30       68.54       34.13     82.85 o 
  -5   4  30      110.33      197.62     58.19 o 
  -4   4  30       13.56      -34.46     84.65 o 
  -3   4  30       11.22        6.36     50.49 o 
  -2   4  30        8.28       -6.44     38.85 o 
  -1   4  30      244.22      201.87     42.90 o 
   0   4  30        3.13       16.76     38.77 o 
   1   4  30      468.56      416.30     82.68 o 
   2   4  30       81.70       83.66     49.70 o 
   3   4  30        1.35       29.38     66.79 o 
   4   4  30       96.98      104.46     70.60 o 
   5   4  30       48.40       32.12     68.93 o 
  -5   5  30       74.97      139.51     62.98 o 
  -4   5  30     1460.44     1554.04     87.21 o 
  -3   5  30      121.81       65.07     49.78 o 
  -2   5  30        6.11       -2.90     53.62 o 
  -1   5  30        2.24       11.80     47.22 o 
   0   5  30      127.47       83.70     52.77 o 
   1   5  30       38.27       16.88     50.19 o 
   2   5  30      248.04      265.87     83.45 o 
   3   5  30      403.66      475.99     95.89 o 
   4   5  30      149.06      140.20     76.15 o 
  -4   6  30        1.67      -31.52     99.24 o 
  -3   6  30      476.04      502.46     86.36 o 
  -2   6  30      276.71      180.01     58.79 o 
  -1   6  30       50.00       21.55     52.45 o 
   0   6  30      685.17      676.43     91.81 o 
   1   6  30       78.72       30.25     72.00 o 
   2   6  30        1.59       57.79    101.82 o 
  -2   7  30      139.96      212.33     62.25 o 
  -1   7  30      934.36     1007.18     88.66 o 
   0   7  30       80.41       35.42     57.66 o 
   1   7  30      500.09      626.83    112.96 o 
  -3   0  31     1470.40     1377.06    101.85 o 
  -1   0  31      214.17      163.15     70.40 o 
   1   0  31     2212.88     2319.34    133.50 o 
   3   0  31     1264.29     1248.37    106.80 o 
   5   0  31       39.03       39.82     71.27 o 
  -6   1  31       57.59       26.10     77.43 o 
  -4   1  31      197.72      161.68     70.87 o 
  -3   1  31      107.07       17.20     65.75 o 
  -2   1  31       79.22      116.61     47.19 o 
  -1   1  31     1258.26      681.64     90.47 o 
   0   1  31      180.30      152.53     47.40 o 
   1   1  31      432.54      565.42     64.28 o 
   2   1  31     1268.14     1197.60     72.80 o 
   3   1  31        1.81       48.11     47.09 o 
   4   1  31       85.87      185.21     54.50 o 
   5   1  31      318.75      328.77     61.98 o 
   6   1  31      217.05      164.22     68.86 o 
  -6   2  31      140.75      295.11     81.17 o 
  -5   2  31      106.72      135.64     71.20 o 
  -4   2  31      124.58       80.34     81.77 o 
  -3   2  31      178.35      182.60     51.36 o 
  -2   2  31      500.06      559.79     81.51 o 
  -1   2  31     1181.16     1184.71     92.72 o 
   0   2  31      400.07      606.02     93.49 o 
   1   2  31      464.50      545.84     64.26 o 
   2   2  31       17.35       11.92     44.80 o 
   3   2  31      309.28      391.54     76.56 o 
   4   2  31      460.63      535.08     68.94 o 
   5   2  31      636.48      760.47     77.20 o 
   6   2  31      343.46      276.04     87.60 o 
  -6   3  31      100.63      123.60     77.76 o 
  -5   3  31      274.54      328.65     65.20 o 
  -4   3  31        0.61      -57.13     90.07 o 
  -3   3  31      440.46      368.98     89.20 o 
  -2   3  31      229.44      201.36    182.69 o 
  -1   3  31      368.22      387.27     59.35 o 
   0   3  31      541.33      588.66     72.87 o 
   1   3  31      510.59      554.20     66.47 o 
   2   3  31       11.82      -26.83     55.94 o 
   3   3  31     1137.73     1170.42     73.66 o 
   4   3  31      157.27      165.81     53.97 o 
   5   3  31       33.86       83.19     60.83 o 
  -5   4  31        0.88      -53.57     53.57 o 
  -4   4  31      765.15      725.48    125.77 o 
  -3   4  31       44.64       23.61     92.28 o 
  -2   4  31      277.41      252.16     50.42 o 
  -1   4  31      129.33      122.68     42.36 o 
   0   4  31       65.45        6.40     47.34 o 
   1   4  31       59.43       61.39     48.88 o 
   2   4  31     1046.81     1079.66     74.68 o 
   3   4  31      151.35       89.34     71.87 o 
   4   4  31       87.87      124.60     78.43 o 
  -4   5  31       33.63        6.38     57.55 o 
  -3   5  31      151.56      137.50    168.33 o 
  -2   5  31      285.18      282.89     99.98 o 
  -1   5  31       94.42       31.17     50.82 o 
   0   5  31      690.86      777.21    101.78 o 
   1   5  31       84.32        1.07     72.61 o 
   2   5  31       29.14        3.15     69.46 o 
   3   5  31       78.71       55.14     72.00 o 
   4   5  31      795.50      991.34    125.21 o 
  -3   6  31      279.89      282.99     86.99 o 
  -2   6  31        8.56      -37.60     54.96 o 
  -1   6  31      102.09       53.03     55.26 o 
   0   6  31      330.81      441.99     67.52 o 
   1   6  31      505.50      450.50    102.99 o 
   2   6  31      415.14      472.85    103.19 o 
  -2   0  32      301.51      363.24     82.91 o 
   0   0  32       33.22      124.40     70.40 o 
   2   0  32      119.25      234.08     84.99 o 
   4   0  32       18.87      -54.07     64.91 o 
  -4   1  32      211.32      154.18     74.35 o 
  -3   1  32      359.13      221.12     51.34 o 
  -2   1  32      809.60      937.23     69.34 o 
  -1   1  32       84.60       86.85     51.73 o 
   0   1  32      103.58       95.80     49.34 o 
   1   1  32      194.71      224.14     53.26 o 
   2   1  32       23.53       73.42     48.41 o 
   3   1  32      308.20      377.81     60.92 o 
   4   1  32       86.87       17.91     50.06 o 
   5   1  32       15.22       24.71     51.29 o 
  -5   2  32      100.39      199.62     85.19 o 
  -4   2  32      585.30      538.50     96.10 o 
  -3   2  32      151.56      102.87     50.84 o 
  -2   2  32      535.24      596.32     65.08 o 
  -1   2  32      218.60      139.82     72.64 o 
   0   2  32      198.26      132.99     84.95 o 
   1   2  32      103.02       61.85     44.30 o 
   2   2  32      925.76      910.80     72.59 o 
   3   2  32       36.67       51.00     49.78 o 
   4   2  32      176.88      193.21     56.47 o 
   5   2  32      130.51      152.90     56.58 o 
  -5   3  32      105.35       48.11     83.85 o 
  -4   3  32      304.64      288.83     97.87 o 
  -3   3  32      261.37      155.85     80.50 o 
  -2   3  32      915.53      953.73    112.83 o 
  -1   3  32       23.99       72.12     51.04 o 
   0   3  32     1870.07     1722.90     85.83 o 
   1   3  32      466.29      540.88     68.50 o 
   2   3  32       18.72      -39.93     51.49 o 
   3   3  32       14.38       -4.27     49.10 o 
   4   3  32      532.25      679.75     75.15 o 
  -4   4  32      298.31      418.21    159.17 o 
  -3   4  32        2.48       11.82     56.51 o 
  -2   4  32      297.14      260.20     58.05 o 
  -1   4  32      812.69      890.69     75.50 o 
   0   4  32        1.43      -25.71     48.81 o 
   1   4  32      496.23      407.79     65.94 o 
   2   4  32      352.00      337.22     84.95 o 
   3   4  32      235.38      106.54     74.82 o 
   4   4  32      115.21      178.81     80.50 o 
  -3   5  32      738.92      986.05    119.32 o 
  -2   5  32        5.59      -24.87     52.95 o 
  -1   5  32       13.65      -47.61     53.57 o 
   0   5  32       23.37       33.86     79.77 o 
   1   5  32      313.93      390.94     99.98 o 
   2   5  32        2.29       -3.55     72.94 o 
   3   5  32      938.05     1003.32    107.40 o 
  -1   6  32       42.91       89.27     79.83 o 
   0   6  32        7.16      -16.83     57.69 o 
  -3   0  33      122.66       79.10     73.81 o 
  -1   0  33       30.21       12.71     61.57 o 
   1   0  33      257.94      287.75     80.97 o 
   3   0  33      199.71      153.51     75.55 o 
  -4   1  33       26.18       17.47     69.06 o 
  -3   1  33      212.14      140.49     52.97 o 
  -2   1  33      138.25      149.02     71.84 o 
  -1   1  33      177.95       91.57     48.10 o 
   0   1  33      279.54      249.38     55.71 o 
   1   1  33        0.16       20.27     47.75 o 
   2   1  33        5.42       -7.43     47.86 o 
   3   1  33      102.20       80.41     52.47 o 
   4   1  33      244.57      168.10     64.07 o 
  -4   2  33      107.32       44.23     73.68 o 
  -3   2  33       47.99       86.90     62.27 o 
  -2   2  33        6.24      100.14     51.57 o 
  -1   2  33     1330.38     1236.84    170.61 o 
   0   2  33      138.77       83.78     54.44 o 
   1   2  33      736.33      869.29     78.56 o 
   2   2  33       62.93      125.41     54.27 o 
   3   2  33       50.71       70.91     51.87 o 
   4   2  33        0.34       -0.87     52.18 o 
  -4   3  33       80.98       -2.28     92.95 o 
  -3   3  33     1788.28     1753.08    128.69 o 
  -2   3  33        7.49        0.37     48.85 o 
  -1   3  33       30.00       37.13     50.22 o 
   0   3  33      148.30      135.14     53.12 o 
   1   3  33     1132.57     1209.42     76.91 o 
   2   3  33       12.63      -34.16     49.04 o 
   3   3  33      996.95     1173.04     76.97 o 
   4   3  33      153.77       30.38     83.25 o 
  -3   4  33        0.67       53.75     56.13 o 
  -2   4  33      435.93      402.64     69.91 o 
  -1   4  33      393.97      465.66     87.86 o 
   0   4  33      264.88      129.34     56.28 o 
   1   4  33      484.10      637.88    144.04 o 
   2   4  33     1120.33     1278.91     82.83 o 
   3   4  33       28.34      -72.21     72.21 o 
  -2   5  33       61.79      -35.87     82.44 o 
  -1   5  33       15.85       -5.49     82.31 o 
   0   5  33      847.72      854.22    124.47 o 
   1   5  33       37.98       38.48     89.94 o 
  -2   0  34      575.04      730.42    103.26 o 
   0   0  34     1357.52     1355.38    110.42 o 
   2   0  34      268.06      394.35     92.48 o 
   4   0  34      843.15     1153.62    129.29 o 
  -4   1  34      229.54      380.90     99.37 o 
  -3   1  34        6.98      -37.79     48.96 o 
  -2   1  34      132.85       55.55     50.10 o 
  -1   1  34      458.14      336.99     70.50 o 
   0   1  34      749.58      867.07     76.24 o 
   1   1  34      548.36      563.25     70.66 o 
   2   1  34      620.15      724.08     76.82 o 
   3   1  34       12.54       29.25     52.30 o 
  -4   2  34      475.36      793.06    122.53 o 
  -3   2  34       57.82       66.12     76.29 o 
  -2   2  34      149.05      235.72     57.96 o 
  -1   2  34      196.24      237.73     56.29 o 
   0   2  34      155.80      -24.80    118.11 o 
   1   2  34       80.80      136.53     52.46 o 
   2   2  34      321.89      396.21     66.79 o 
   3   2  34      284.80      312.17     62.61 o 
  -3   3  34      117.99      -35.40     83.72 o 
  -2   3  34      771.78      836.42    109.75 o 
  -1   3  34        4.34       48.27     57.84 o 
   0   3  34      769.48      847.63     81.10 o 
   1   3  34        5.11        3.10     58.19 o 
   2   3  34        0.38      -16.26     50.15 o 
  -2   4  34      183.36      113.10     60.73 o 
  -1   4  34      383.29      402.86    100.51 o 
   0   4  34       37.50       30.63     54.95 o 
   1   4  34      136.96       79.51     65.45 o 
  -3   0  35     1196.64     1342.73    115.50 o 
  -1   0  35       22.51       39.88     68.93 o 
   1   0  35     1184.53     1203.40    112.36 o 
  -3   1  35       85.99      101.04     57.30 o 
  -2   1  35       37.77       23.94     68.06 o 
  -1   1  35     1549.63      926.83    115.64 o 
   0   1  35      144.56      140.57     55.72 o 
   1   1  35       48.34       19.67     52.38 o 
   2   1  35      210.88      279.64     62.92 o 
  -2   2  35      513.88      523.96    128.48 o 
  -1   2  35       10.55       31.54     51.93 o 
   0   2  35      677.76      839.57    114.03 o 
   1   2  35       47.09       22.77     51.22 o 
   2   2  35        0.40       35.77     55.46 o 
  -1   3  35      128.73      120.90     60.27 o 
   0   3  35        3.09      -51.19     52.92 o 
   0   0  36      351.04      337.61     95.16 o 
   0   1  36       46.75        4.26     54.27 o 
                                                 
